# Supplementary material for: A Novel, Integron-Regulated, Class C β-Lactamase
Source: Antibiotics (Basel). 2020 Mar 14;9(3):123. doi: 10.3390/antibiotics9030123 (PMC7148499; doi:10.3390/antibiotics9030123)
Supplement: Supplementary file 1 [file antibiotics-09-00123-s001.zip]

Archive with 5 entries (4 files):
- antibiotics-731190-supple/
- antibiotics-731190-supple/antibiotics-731190-SUPPLE.pdf
- antibiotics-731190-supple/Supplementary File 2.xlsx
- antibiotics-731190-supple/Supplementary File 3.txt
- antibiotics-731190-supple/Supplementary File 4.xlsx
