# Supplementary material for: A Novel, Integron-Regulated, Class C β-Lactamase
Source: Antibiotics (Basel). 2020 Mar 14;9(3):123. doi: 10.3390/antibiotics9030123 (PMC7148499; doi:10.3390/antibiotics9030123)
Supplement: Supplementary file 1 [file antibiotics-09-00123-s001.zip › antibiotics-731190-supple/Supplementary File 3.txt]

(SHV-63:0.00594,((((((((SHV-65:0.00296,((SHV-188:0.00055,SHV-99:0.00295)0.000:0.00055,((SHV-43:0.00595,(SHV-8:0.00256,(SHV-24:0.00054,SHV-6:0.00677)0.780:0.00260)1.000:0.00055)0.000:0.00055,(SHV-145:0.00298,(((SHV-151:0.00294,(SHV-161:0.00055,(((SHV-30:0.00055,((SHV-154:0.00282,(SHV-141:0.00055,(SHV-163:0.00296,SHV-162:0.00296)0.000:0.00055)1.000:0.00055)0.411:0.00292,((SHV-105:0.00293,SHV-7:0.00055)0.000:0.00053,(SHV-18:0.00198,SHV-189:0.00256)0.997:0.00138)0.920:0.00285)1.000:0.00055)0.000:0.00055,SHV-34:0.00296)0.851:0.00293,SHV-14:0.00054)0.838:0.00300)0.000:0.00055)0.000:0.00055,SHV-149:0.00593)0.844:0.00296,(SHV-98:0.00294,(SHV-143:0.00296,(SHV-16:0.00601,(SHV-42:0.00518,SHV-112:0.00962)0.000:0.00081)0.022:0.00055)0.524:0.00055)0.000:0.00055)0.000:0.00055)0.526:0.00055)0.000:0.00055)0.540:0.00055)0.192:0.00055,(SHV-148:0.00225,(SHV-125:0.00256,(SHV-19:0.00055,(SHV-21:0.00343,SHV-20:0.00055)0.847:0.00346)0.925:0.00694)0.000:0.00071)1.000:0.00074)0.000:0.00055,(SHV-84:0.00055,(((SHV-38:0.00055,(SHV-71:0.00055,SHV-167:0.00305)0.849:0.00295)0.919:0.00286,(SHV-72:0.00055,SHV-168:0.00284)0.383:0.00295)0.000:0.00055,SHV-73:0.00054)0.454:0.00297)0.871:0.00295)0.173:0.00055,(SHV-137:0.00297,SHV-75:0.00055)0.852:0.00297)0.000:0.00055,SHV-48:0.00296)0.000:0.00055,SHV-1:0.00055)0.000:0.00055,(SHV-59:0.00589,SHV-147:0.00578)0.851:0.00054)0.000:0.00055,SHV-185:0.00298)0.191:0.00055,(((SHV-41:0.00298,(((SHV-179:0.00296,SHV-95:0.00294)0.764:0.00055,((((SHV-120:0.00055,(SHV-126:0.00319,SHV-97:0.00297)0.000:0.00055)1.000:0.00055,(((((SHV-55:0.00194,(SHV-22:0.00346,SHV-23:0.00693)0.781:0.00346)1.000:0.00101,SHV-45:0.00295)0.000:0.00055,SHV-5:0.00055)0.000:0.00055,((SHV-124:0.00320,SHV-9:0.00894)0.000:0.00055,(SHV-46:0.00297,SHV-165:0.00298)0.000:0.00055)0.000:0.00055)1.000:0.00055,((SHV-4:0.00286,(SHV-3:0.00055,SHV-44:0.00296)1.000:0.00053)0.431:0.00295,(((SHV-153:0.00296,SHV-2:0.00055)0.000:0.00055,SHV-106:0.00295)0.000:0.00055,(SHV-102:0.00296,(SHV-152:0.00228,SHV-39:0.01043)1.000:0.00069)0.000:0.00054)1.000:0.00054)0.731:0.00275)0.420:0.00297)0.920:0.00286,((SHV-133:0.00295,(SHV-164:0.00294,(((((SHV-32:0.00294,SHV-27:0.00055)0.869:0.00293,(((((SHV-60:0.00055,SHV-135:0.00295)0.912:0.00280,((((SHV-81:0.00296,SHV-122:0.00884)0.000:0.00055,SHV-182:0.00294)0.000:0.00055,(SHV-96:0.00296,SHV-56:0.00293)0.000:0.00055)0.000:0.00055,(((((SHV-11:0.00055,((SHV-70:0.00296,(((SHV-173:0.00294,((((((SHV-142:0.00055,SHV-76:0.00296)0.918:0.00288,((SHV-121:0.00297,(SHV-37:0.00296,SHV-25:0.00055)0.000:0.00055)0.918:0.00288,SHV-89:0.00054)0.486:0.00295)1.000:0.00054,((SHV-157:0.00285,SHV-77:0.00287)1.000:0.00055,(SHV-107:0.00298,(((((((((((SHV-36:0.00055,SHV-82:0.00296)0.804:0.00297,(SHV-158:0.00055,((LEN-26:0.01808,((((LEN-16:0.00055,(LEN-23:0.00301,(LEN-5:0.00230,LEN-14:0.00576)0.000:0.00075)0.000:0.00055)0.000:0.00055,(LEN-4:0.00323,(((LEN-7:0.00055,(LEN-36:0.00300,LEN-17:0.00055)0.863:0.00300)0.914:0.00285,((LEN-24:0.00303,(((LEN-22:0.00230,LEN-6:0.01088)0.000:0.00073,(LEN-11:0.00055,OXA-117:0.00055)0.000:0.00055)0.832:0.00301,(LEN-13:0.00055,LEN-25:0.00302)0.875:0.00302)0.000:0.00054)1.000:0.00055,(LEN-21:0.00598,(LEN-2:0.00055,LEN-37:0.00301)0.000:0.00054)0.914:0.00287)0.148:0.00305)1.000:0.00055,(LEN-20:0.00598,(LEN-10:0.00055,LEN-18:0.00297)0.433:0.00298)0.765:0.00053)0.000:0.00054)0.840:0.00301)0.000:0.00053,(LEN-19:0.00054,LEN-35:0.00927)0.834:0.00301)0.781:0.00302,(LEN-12:0.00055,(LEN-15:0.00317,(LEN-9:0.00055,(LEN-1:0.00317,(LEN-3:0.00322,LEN-8:0.00705)0.367:0.00055)0.387:0.00055)0.784:0.00302)0.786:0.00301)0.759:0.00303)0.933:0.01251)0.965:0.02597,(((((((TEM-168:0.00054,((TEM-118:0.00055,(TEM-187:0.00299,TEM-75:0.00055)0.909:0.00275)0.183:0.00298,(TEM-110:0.00053,((TEM-85:0.00055,TEM-86:0.00298)0.879:0.00567,(((TEM-49:0.00298,TEM-48:0.00055)0.000:0.00055,(TEM-42:0.00618,(TEM-47:0.00055,TEM-68:0.00298)0.000:0.00055)0.834:0.00295)0.785:0.00265,((TEM-167:0.00298,TEM-4:0.00055)0.000:0.00054,(TEM-142:0.00054,TEM-111:0.00290)0.901:0.00595)0.803:0.00333)0.315:0.00298)0.889:0.00054)0.911:0.00272)1.000:0.00054)0.828:0.00298,TEM-104:0.00299)0.000:0.00055,((((TEM-198:0.00297,TEM-141:0.00297)0.000:0.00055,((((TEM-128:0.00298,TEM-55:0.00297)0.000:0.00055,(TEM-186:0.00298,TEM-219:0.00300)0.000:0.00055)0.006:0.00055,TEM-209:0.00296)0.000:0.00055,((((TEM-213:0.00299,TEM-90:0.00296)0.000:0.00055,TEM-201:0.00598)0.000:0.00055,TEM-196:0.00296)0.000:0.00055,(((TEM-217:0.00298,(TEM-171:0.00053,(TEM-102:0.01196,(TEM-116:0.00055,(TEM-162:0.01197,TEM-157:0.00055)0.825:0.00297)0.612:0.00053)0.379:0.00299)0.861:0.00294)0.000:0.00055,((TEM-96:0.00296,TEM-183:0.00298)0.000:0.00055,TEM-208:0.00296)0.000:0.00055)0.000:0.00055,((TEM-150:0.00298,TEM-105:0.00298)0.000:0.00055,(((((TEM-148:0.00300,TEM-84:0.00299)0.000:0.00055,(((TEM-112:0.00293,(TEM-19:0.00055,(TEM-120:0.00054,(TEM-188:0.00054,(TEM-71:0.00055,TEM-101:0.00598)0.911:0.00294)0.133:0.00299)0.911:0.00291)0.980:0.00054)0.265:0.00298,TEM-215:0.00292)0.994:0.00054,(((TEM-153:0.00299,(TEM-106:0.00055,((TEM-43:0.00243,((TEM-149:0.00299,((TEM-87:0.00602,TEM-184:0.00298)0.776:0.00296,TEM-205:0.00597)0.000:0.00055)0.000:0.00053,(((TEM-177:0.00308,(TEM-130:0.00590,((TEM-121:0.00297,TEM-24:0.00055)0.230:0.00055,(TEM-114:0.00055,TEM-136:0.00599)0.843:0.00298)0.850:0.00054)0.439:0.00298)0.932:0.00890,TEM-131:0.00054)0.372:0.00298,TEM-63:0.00054)0.831:0.00297)0.905:0.00287)1.000:0.00054,(((TEM-52:0.00055,TEM-94:0.00598)0.000:0.00055,(((TEM-92:0.00055,(TEM-211:0.00581,(TEM-124:0.00298,TEM-123:0.00295)0.923:0.00258)1.000:0.00053)0.866:0.00299,TEM-88:0.00294)0.000:0.00055,((TEM-20:0.00053,(TEM-72:0.00299,TEM-93:0.00055)0.846:0.00298)0.825:0.00296,TEM-113:0.00298)0.000:0.00054)0.000:0.00055)1.000:0.00055,TEM-107:0.00279)0.184:0.00298)0.773:0.00054)0.000:0.00054)1.000:0.00055,((TEM-135:0.00055,(TEM-126:0.00299,TEM-220:0.00298)0.431:0.00055)0.000:0.00055,TEM-159:0.00598)0.905:0.00288)0.445:0.00299,(TEM-17:0.00054,((TEM-138:0.00299,(TEM-15:0.00055,TEM-197:0.00298)0.000:0.00055)0.000:0.00054,(((TEM-21:0.00296,TEM-3:0.00055)0.443:0.00055,((TEM-22:0.00299,TEM-139:0.00298)0.000:0.00055,(TEM-89:0.00312,TEM-199:0.00304)0.765:0.00055)0.098:0.00055)0.000:0.00053,(TEM-16:0.00296,TEM-134:0.00054)0.824:0.00296)0.861:0.00298)0.862:0.00296)0.933:0.00053)0.930:0.00287)0.000:0.00055)0.000:0.00055,TEM-156:0.00298)0.000:0.00055,((((((TEM-145:0.00296,TEM-146:0.00299)1.000:0.00054,TEM-54:0.00292)0.745:0.00244,(TEM-79:0.00143,(TEM-67:0.00892,(TEM-73:0.00296,TEM-30:0.00055)0.999:0.00053)0.814:0.00188)0.745:0.00244)1.000:0.00055,(TEM-178:0.02110,TEM-95:0.00054)0.914:0.00258)0.000:0.00055,((((TEM-59:0.00304,TEM-76:0.00055)0.421:0.00296,(TEM-160:0.00300,TEM-2:0.00055)0.795:0.00292)0.596:0.00054,((TEM-40:0.00054,TEM-182:0.00598)1.000:0.00055,TEM-34:0.00262)0.908:0.00283)0.000:0.00055,((TEM-176:0.00055,TEM-147:0.00284)0.126:0.00299,((((TEM-151:0.00596,TEM-152:0.00054)0.757:0.00599,(TEM-132:0.00299,TEM-28:0.00055)1.000:0.00053)0.909:0.00294,((((TEM-109:0.00297,TEM-6:0.00055)0.845:0.00299,TEM-115:0.00298)0.000:0.00055,TEM-11:0.00299)0.000:0.00055,TEM-29:0.00055)0.000:0.00055)0.905:0.00249,((TEM-143:0.00055,((TEM-195:0.00054,(TEM-193:0.02094,TEM-194:0.02447)0.086:0.00297)0.922:0.00876,(TEM-91:0.00296,TEM-144:0.00055)0.828:0.00299)0.000:0.00053)0.993:0.00143,((TEM-53:0.00055,(TEM-133:0.00055,TEM-26:0.00320)0.398:0.00298)0.911:0.00294,(((TEM-155:0.00298,TEM-10:0.00055)1.000:0.00054,TEM-137:0.00289)0.920:0.00296,(((TEM-7:0.00054,(TEM-60:0.01199,(TEM-8:0.00299,TEM-129:0.00055)0.000:0.00055)0.860:0.00298)0.869:0.00298,(TEM-154:0.00055,(TEM-158:0.00055,TEM-125:0.00597)0.821:0.00299)0.841:0.00296)0.000:0.00055,TEM-12:0.00055)0.000:0.00052)0.000:0.00055)0.977:0.00191)0.905:0.00252)1.000:0.00055)0.811:0.00054)0.000:0.00055)0.000:0.00055,(TEM-207:0.00290,(TEM-191:0.00055,TEM-189:0.00298)0.920:0.00287)1.000:0.00053)0.000:0.00055)0.000:0.00055,((((TEM-122:0.00055,TEM-163:0.00299)0.411:0.00055,((TEM-45:0.00054,TEM-83:0.00298)0.908:0.00268,TEM-82:0.00276)1.000:0.00054)0.445:0.00296,((TEM-33:0.00055,((TEM-169:0.00053,TEM-190:0.00299)0.927:0.00274,(TEM-78:0.00595,TEM-185:0.00054)1.000:0.00054)0.927:0.00276)0.000:0.00055,(TEM-81:0.00055,TEM-80:0.00299)0.852:0.00299)0.800:0.00298)0.472:0.00055,TEM-1:0.00055)0.000:0.00055)0.000:0.00055)0.000:0.00055)0.000:0.00055)0.000:0.00055)0.000:0.00055)0.000:0.00055,(TEM-206:0.00089,TEM-216:0.00574)0.916:0.00235)0.000:0.00055,(((TEM-214:0.00301,TEM-127:0.00299)0.000:0.00055,(TEM-57:0.00296,TEM-70:0.00297)0.000:0.00055)0.000:0.00055,TEM-166:0.00296)0.000:0.00055)0.910:0.00055)0.000:0.00053,TEM-164:0.00597)0.856:0.00055,(TEM-192:0.00739,(TEM-117:0.00364,TEM-108:0.01485)0.000:0.00054)0.888:0.00054)1.000:0.17736,((LAP-1:0.00055,LAP-2:0.00294)1.000:0.27860,(((CARB-5:0.00055,(CARB-10:0.00791,(CARB-16:0.00055,(CARB-14:0.00261,CARB-8:0.00262)0.000:0.00055)0.000:0.00055)0.815:0.00236)1.000:0.44364,(((((NmcR:1.93070,ampS:1.40748)0.649:0.16515,(((RSA-2:0.63895,((((OXA-31:0.00294,(OXA-4:0.00055,(OXA-224:0.00293,OXA-33:0.00055)0.000:0.00054)0.000:0.00055)0.793:0.00294,(OXA-1:0.00055,(OXA-320:0.00237,OXA-140:0.00055)1.000:0.00062)0.804:0.00292)0.986:0.01478,OXA-392:0.00055)0.907:0.00248,OXA-47:0.00053)1.000:0.68515)0.506:0.07472,(OXA-29:0.53989,((OXA-12:0.07577,OXA-427:0.15071)1.000:0.40961,((OXA-9:0.49645,(OXA-45:0.27394,OXA-18:0.13480)0.997:0.28463)0.990:0.21332,((OXA-258:0.05946,(OXA-114a:0.05181,((OXA-459:0.01313,(OXA-458:0.00350,(OXA-243:0.00053,OXA-457:0.01195)0.403:0.00541)0.401:0.00545)0.440:0.02960,(OXA-364:0.03412,OXA-455:0.00846)0.957:0.02858)0.947:0.03562)0.238:0.03664)1.000:0.33611,((OXA-42:0.00055,(OXA-59:0.00055,(OXA-43:0.00314,OXA-57:0.00309)0.000:0.00055)0.930:0.00284)0.999:0.33070,(OXA-22:0.10412,OXA-443:0.03314)1.000:0.28659)0.886:0.11012)0.989:0.21108)0.797:0.11245)0.819:0.13967)0.973:0.22619)0.975:0.33146,((BAT-1:0.21729,BPU-1:0.32396)1.000:0.36516,((((OXA-37:0.00304,OXA-20:0.00055)0.925:0.09277,((OXA-46:0.04350,(OXA-205:0.01990,(OXA-119:0.00055,OXA-118:0.00646)0.868:0.00945)0.725:0.01531)1.000:0.09534,((OXA-21:0.00055,OXA-3:0.00294)0.995:0.04240,(OXA-53:0.04800,((OXA-141:0.00271,OXA-415:0.00279)1.000:0.00055,((((OXA-36:0.00733,OXA-15:0.00285)0.471:0.00054,OXA-32:0.00295)0.000:0.00055,((OXA-210:0.00296,(OXA-226:0.00188,OXA-34:0.00249)0.921:0.00181)0.000:0.00055,OXA-161:0.00298)0.000:0.00055)0.000:0.00055,OXA-2:0.00055)0.000:0.00055)0.986:0.03035)0.380:0.01377)0.860:0.02564)0.958:0.11427)1.000:0.62233,(((OXA-5:0.01648,OXA-129:0.02210)0.992:0.10983,((((((OXA-240:0.00318,(OXA-251:0.00637,OXA-246:0.00055)0.815:0.00319)0.000:0.00055,OXA-10:0.00055)0.000:0.00055,(OXA-256:0.00318,OXA-454:0.00638)0.000:0.00055)0.000:0.00055,((OXA-142:0.00310,(OXA-11:0.00319,(OXA-16:0.00342,OXA-14:0.00055)0.995:0.00055)0.892:0.00055)0.264:0.00316,((OXA-233:0.00315,(OXA-74:0.00055,OXA-368:0.00318)0.822:0.00318)0.000:0.00055,OXA-17:0.00055)0.909:0.00310)0.999:0.00055)0.000:0.00055,OXA-663:0.00320)0.881:0.01078,((((((OXA-101:0.00055,(OXA-7:0.00321,OXA-56:0.00055)0.941:0.00638)0.855:0.00320,OXA-145:0.00055)0.000:0.00055,(OXA-19:0.00055,OXA-183:0.00318)0.850:0.00315)0.000:0.00055,(OXA-147:0.00305,OXA-28:0.00312)1.000:0.00055)0.000:0.00055,OXA-35:0.00055)0.000:0.00054,OXA-13:0.00317)0.922:0.01510)0.872:0.04595)1.000:0.56424,(OXA-55:0.46273,(OXA-54:0.01338,((OXA-436:0.00447,OXA-535:0.00519)0.998:0.04379,((OXA-181:0.00055,(OXA-232:0.00251,OXA-484:0.00112)0.928:0.00275)0.881:0.00054,((((((OXA-162:0.00319,(OXA-199:0.00643,OXA-252:0.00055)0.828:0.00319)0.000:0.00055,((((OXA-438:0.00517,OXA-247:0.00630)0.978:0.00054,OXA-163:0.00055)0.543:0.00055,OXA-439:0.00321)0.922:0.01017,OXA-370:0.00054)0.885:0.00315)0.000:0.00054,OXA-48:0.00055)0.000:0.00055,(OXA-244:0.00182,OXA-405:0.00055)1.000:0.00136)0.000:0.00055,(OXA-245:0.00317,OXA-204:0.00636)0.000:0.00055)0.390:0.00055,OXA-416:0.00963)0.839:0.01275)0.612:0.01820)0.844:0.03124)0.995:0.20586)0.860:0.10321)0.995:0.19579)0.153:0.06554,((OXA-464:0.49941,(OXA-198:0.23966,(OXA-372:0.38540,(LCR-1:0.00054,NPS-1:0.02702)1.000:0.43005)0.802:0.07271)0.996:0.27416)0.991:0.21699,((OXA-347:0.19756,OXA-209:0.12510)1.000:0.63883,(((OXA-152:0.00290,(OXA-62:0.00286,OXA-151:0.01148)0.049:0.00280)0.965:0.09244,(OXA-153:0.08022,(((OXA-154:0.00562,OXA-155:0.00247)1.000:0.10386,(OXA-156:0.04490,OXA-158:0.05614)0.984:0.05478)0.938:0.04334,OXA-157:0.16558)0.658:0.01490)0.487:0.04189)1.000:0.65406,((((((OXA-363:0.00053,OXA-284:0.01211)0.000:0.00058,(((((OXA-282:0.00148,OXA-283:0.00465)0.730:0.01032,(OXA-134:0.00628,OXA-335:0.00317)0.965:0.01972)0.944:0.01475,OXA-361:0.03086)0.828:0.00787,(OXA-278:0.01574,((OXA-237:0.00054,(OXA-236:0.00302,OXA-235:0.00055)0.924:0.00277)1.000:0.04036,(OXA-276:0.00532,(OXA-360:0.03270,OXA-277:0.01051)0.140:0.00608)0.889:0.01017)0.204:0.00909)0.999:0.05306)0.346:0.00576,(OXA-362:0.00427,OXA-285:0.01419)0.944:0.01906)0.318:0.01675)1.000:0.25726,(OXA-281:0.01056,(((OXA-211:0.00907,OXA-373:0.00604)1.000:0.00054,((OXA-212:0.02540,OXA-333:0.02740)0.507:0.00585,OXA-280:0.01479)0.865:0.00335)0.562:0.00606,(OXA-334:0.02463,OXA-309:0.00054)0.965:0.01243)0.116:0.00447)1.000:0.28632)0.774:0.04600,(((OXA-397:0.00053,(OXA-420:0.00293,(OXA-164:0.00297,(OXA-96:0.00296,(OXA-58:0.00055,OXA-97:0.00296)0.000:0.00055)0.000:0.00055)0.000:0.00055)0.726:0.00290)1.000:0.36937,((OXA-296:0.27519,(((OXA-229:0.00629,(OXA-228:0.00312,OXA-301:0.00055)0.844:0.00312)0.999:0.00054,((OXA-230:0.00313,OXA-300:0.00632)0.902:0.00632,(((OXA-356:0.00313,OXA-418:0.00630)0.000:0.00054,OXA-257:0.00944)0.000:0.00055,OXA-355:0.00055)0.000:0.00053)0.641:0.00299)0.999:0.12518,(OXA-275:0.01019,OXA-274:0.01076)0.960:0.06153)0.975:0.09222)0.850:0.05225,(OXA-308:0.23390,OXA-664:0.36257)0.918:0.07605)0.663:0.05784)0.986:0.12527,(((OXA-215:0.00263,(OXA-265:0.00308,(OXA-214:0.00055,OXA-264:0.00307)0.000:0.00054)1.000:0.00054)1.000:0.21692,(((((OXA-288:0.00603,(OXA-302:0.08472,(OXA-286:0.04387,(OXA-287:0.01043,OXA-303:0.01071)0.866:0.01009)0.378:0.01049)0.927:0.02399)0.998:0.05891,(OXA-293:0.05221,(OXA-291:0.01582,OXA-292:0.00224)0.948:0.01883)0.867:0.01492)0.804:0.02368,OXA-306:0.03493)0.995:0.09104,((OXA-297:0.01134,OXA-298:0.00054)1.000:0.08301,(OXA-294:0.01669,OXA-295:0.01059)0.964:0.03818)0.995:0.07730)0.949:0.05518,(OXA-279:0.16631,OXA-266:0.23729)0.711:0.02881)0.759:0.07116)1.000:0.16858,((((((((((OXA-313:0.00300,((((OXA-312:0.00302,OXA-241:0.00608)0.917:0.00055,OXA-71:0.00055)0.645:0.00055,OXA-121:0.00603)0.000:0.00055,(OXA-113:0.00300,OXA-374:0.00300)0.000:0.00055)0.000:0.00055)0.852:0.00304,(((OXA-132:0.00303,((((OXA-262:0.00605,OXA-404:0.00617)0.000:0.00055,OXA-219:0.00303)0.000:0.00055,(OXA-99:0.00588,OXA-407:0.01204)0.915:0.00054)0.000:0.00055,((((((OXA-400:0.00606,OXA-242:0.00603)0.000:0.00055,OXA-389:0.00605)0.930:0.00286,OXA-413:0.00054)0.173:0.00303,(OXA-376:0.00055,OXA-223:0.00302)1.000:0.00054)0.930:0.00289,OXA-377:0.00304)0.000:0.00055,(OXA-51:0.00055,OXA-411:0.00302)0.000:0.00055)0.000:0.00055)0.752:0.00054)0.899:0.00054,OXA-122:0.00585)0.422:0.00304,(OXA-365:0.00607,OXA-111:0.00303)0.794:0.00326)0.790:0.00280)0.000:0.00055,(OXA-314:0.00053,OXA-414:0.00303)0.845:0.00301)0.000:0.00054,(OXA-338:0.00055,OXA-64:0.00304)0.000:0.00055)0.000:0.00054,OXA-179:0.00304)0.861:0.00304,((OXA-341:0.00910,(((((OXA-93:0.00906,((((OXA-431:0.00301,(((OXA-116:0.00323,OXA-317:0.00301)0.000:0.00053,(((OXA-98:0.00055,(OXA-150:0.00055,OXA-149:0.00301)0.830:0.00301)0.000:0.00055,((OXA-386:0.00299,OXA-77:0.00299)0.000:0.00055,((OXA-128:0.00298,((OXA-68:0.00055,OXA-144:0.00301)0.000:0.00055,(OXA-426:0.00302,OXA-442:0.00300)0.000:0.00055)0.000:0.00055)0.821:0.00300,(OXA-441:0.00300,(OXA-78:0.00301,OXA-217:0.00055)0.000:0.00055)0.833:0.00299)0.000:0.00055)0.000:0.00055)0.000:0.00054,(OXA-89:0.00604,(OXA-383:0.00055,OXA-387:0.00302)0.888:0.00606)0.789:0.00299)0.853:0.00300)0.000:0.00055,OXA-91:0.00055)0.000:0.00055)0.869:0.00297,(OXA-345:0.00601,(OXA-104:0.00055,OXA-203:0.00302)0.904:0.00053)0.445:0.00300)0.000:0.00053,(((OXA-75:0.00602,(OXA-384:0.00299,OXA-408:0.00055)0.000:0.00054)0.945:0.00937,(OXA-378:0.00055,OXA-388:0.00303)0.755:0.00271)0.468:0.00603,OXA-263:0.01804)0.853:0.00054)0.859:0.00299,((OXA-379:0.00909,OXA-340:0.00301)0.000:0.00055,(((((OXA-433:0.00301,(((OXA-432:0.00301,OXA-390:0.00303)0.000:0.00055,(OXA-124:0.00299,OXA-261:0.00603)0.000:0.00055)0.000:0.00055,OXA-208:0.00055)0.000:0.00055)0.000:0.00054,OXA-337:0.00605)0.809:0.00301,OXA-339:0.00053)0.924:0.00293,((((OXA-148:0.00605,OXA-382:0.00605)0.000:0.00055,((OXA-70:0.00055,(OXA-125:0.00302,OXA-402:0.00055)0.863:0.00299)0.843:0.00304,(OXA-123:0.00055,OXA-412:0.00302)0.833:0.00300)0.000:0.00055)0.000:0.00055,OXA-106:0.00055)0.000:0.00055,OXA-391:0.00302)0.924:0.00298)1.000:0.00054,OXA-409:0.00300)0.000:0.00055)0.850:0.00300)0.716:0.00054)0.148:0.00303,(OXA-385:0.00055,OXA-401:0.00302)0.901:0.00603)0.777:0.00055,(OXA-180:0.00055,OXA-216:0.00302)0.859:0.00302)0.000:0.00055,((OXA-424:0.00054,(((OXA-380:0.00603,OXA-120:0.00054)0.895:0.00906,(((OXA-107:0.00305,OXA-403:0.00300)0.000:0.00055,(OXA-112:0.00302,((OXA-69:0.00055,OXA-371:0.00300)0.000:0.00055,(OXA-92:0.00300,(OXA-248:0.00054,OXA-110:0.00272)0.918:0.00265)0.000:0.00055)0.000:0.00055)0.000:0.00055)0.000:0.00055,((OXA-200:0.01516,OXA-250:0.00054)0.920:0.00606,OXA-430:0.00302)0.000:0.00055)0.998:0.00055)0.797:0.00298,OXA-346:0.00301)0.913:0.00604)0.914:0.00591,(OXA-95:0.00301,(OXA-90:0.00055,((OXA-342:0.00055,OXA-375:0.00908)0.707:0.00300,(((OXA-315:0.00302,(OXA-316:0.00302,OXA-94:0.00055)0.000:0.00055)0.967:0.00911,(((OXA-480:0.00302,((OXA-79:0.00296,(OXA-234:0.00055,(OXA-172:0.00055,OXA-173:0.00299)0.832:0.00302)0.927:0.00292)1.000:0.00054,(((((OXA-254:0.00279,(OXA-206:0.00055,OXA-84:0.00301)1.000:0.00054)0.928:0.00275,((OXA-201:0.00302,OXA-109:0.00054)0.928:0.00244,(OXA-115:0.00302,(OXA-178:0.00301,OXA-80:0.00055)0.000:0.00054)0.928:0.00269)1.000:0.00081)0.987:0.00055,OXA-127:0.00300)0.000:0.00055,((OXA-174:0.00296,(OXA-176:0.00299,((((OXA-175:0.00301,(OXA-197:0.00301,(OXA-195:0.00604,OXA-194:0.00055)0.000:0.00055)0.835:0.00300)0.000:0.00055,OXA-177:0.00300)0.000:0.00055,(OXA-196:0.00606,OXA-138:0.00301)0.001:0.00055)0.000:0.00055,OXA-82:0.00055)0.000:0.00055)1.000:0.00054)0.272:0.00300,OXA-76:0.00295)0.962:0.00054)0.000:0.00055,((OXA-260:0.00303,(OXA-131:0.00585,(OXA-202:0.00056,(OXA-83:0.00055,OXA-425:0.00304)0.918:0.00272)0.901:0.00246)0.981:0.00055)0.000:0.00055,(OXA-66:0.00055,OXA-336:0.00300)0.000:0.00055)0.000:0.00055)0.000:0.00055)0.000:0.00055)0.924:0.00297,OXA-88:0.00286)1.000:0.00054,OXA-65:0.00055)0.000:0.00055)0.884:0.00296,(OXA-343:0.00598,(OXA-249:0.00300,(OXA-130:0.00055,(OXA-126:0.00300,OXA-108:0.00304)0.000:0.00055)0.311:0.00055)0.932:0.00053)0.553:0.00607)0.679:0.00055)0.756:0.00055)0.000:0.00055)0.912:0.00273)1.000:0.00054)0.000:0.00055,(OXA-406:0.00302,(OXA-344:0.00055,(OXA-429:0.00606,OXA-381:0.00606)0.000:0.00055)0.000:0.00055)0.857:0.00303)0.000:0.00055)0.128:0.00055,OXA-259:0.00055)0.000:0.00054)0.797:0.00544,(OXA-100:0.00055,((OXA-87:0.00303,OXA-86:0.00055)0.924:0.00608,OXA-67:0.00055)0.861:0.00303)0.742:0.00366)0.994:0.10173,(((OXA-270:0.01151,OXA-271:0.02696)0.915:0.01293,(OXA-417:0.01784,(OXA-421:0.02693,(OXA-272:0.01611,OXA-273:0.02473)0.928:0.01645)0.162:0.00344)0.939:0.01560)0.612:0.01855,((OXA-304:0.00599,OXA-305:0.01556)0.981:0.02091,(OXA-269:0.06357,(OXA-359:0.02494,(((((OXA-350:0.01187,(OXA-324:0.00916,OXA-268:0.00609)0.878:0.00653)0.416:0.00609,((((OXA-267:0.01229,OXA-322:0.01230)0.780:0.00297,(OXA-323:0.00055,OXA-331:0.01523)0.786:0.00607)0.000:0.00054,(OXA-327:0.00608,(OXA-358:0.00613,OXA-349:0.01854)0.795:0.00298)0.000:0.00055)0.918:0.00306,OXA-332:0.00054)1.000:0.00055)0.919:0.00265,OXA-328:0.01536)0.789:0.00307,((((OXA-330:0.00615,OXA-353:0.01832)0.884:0.00919,(OXA-348:0.00055,OXA-351:0.00303)0.895:0.00599)0.928:0.00054,OXA-213:0.00914)0.919:0.00610,(OXA-326:0.00917,OXA-357:0.02464)0.782:0.00301)0.000:0.00054)0.767:0.00303,(OXA-325:0.00310,(OXA-352:0.00054,(OXA-329:0.00922,OXA-354:0.00304)0.919:0.00910)0.310:0.00302)0.884:0.00601)0.847:0.00626)0.899:0.00948)0.530:0.00343)0.756:0.00820)0.997:0.08905)0.995:0.12398,OXA-299:0.45156)0.579:0.05014,((((OXA-103:0.00053,OXA-133:0.01231)0.896:0.00610,OXA-49:0.00054)0.824:0.00304,((((((OXA-167:0.00307,OXA-422:0.00307)0.000:0.00055,((OXA-169:0.00308,(OXA-165:0.00270,OXA-440:0.00304)1.000:0.00055)0.000:0.00055,OXA-171:0.00305)0.000:0.00055)0.000:0.00055,(OXA-483:0.00305,OXA-170:0.00307)0.000:0.00055)0.000:0.00055,((OXA-23:0.00055,((OXA-435:0.00225,OXA-168:0.00223)0.983:0.00166,((OXA-398:0.00299,(OXA-225:0.00055,OXA-239:0.00614)0.931:0.00290)0.928:0.00054,OXA-423:0.00309)0.000:0.00055)0.542:0.00055)0.000:0.00055,OXA-166:0.00308)0.000:0.00055)0.000:0.00055,(((OXA-27:0.00308,OXA-73:0.00055)0.832:0.00305,OXA-482:0.00307)0.000:0.00055,OXA-366:0.00308)0.000:0.00055)0.728:0.00055,OXA-146:0.00055)0.905:0.00055)1.000:0.33181,(OXA-665:0.19371,((OXA-72:0.00054,(OXA-437:0.00298,(((OXA-25:0.00601,OXA-139:0.00304)0.000:0.00055,(OXA-160:0.00298,OXA-24:0.00055)0.000:0.00055)0.000:0.00055,(OXA-26:0.00299,OXA-207:0.00301)0.000:0.00055)0.000:0.00054)0.780:0.00297)0.967:0.03658,(OXA-182:0.02827,((OXA-255:0.03078,OXA-253:0.00970)0.895:0.01132,(OXA-143:0.00055,OXA-231:0.00299)0.995:0.03143)0.447:0.00622)0.934:0.03024)1.000:0.16849)0.871:0.07162)0.862:0.05233)0.971:0.10161)0.739:0.07115)0.692:0.04120)1.000:0.53184,(((OXA-485:0.00701,OXA-488:0.00351)0.000:0.00054,(OXA-50:0.00055,OXA-486:0.00699)0.544:0.00316)0.998:0.30653,(OXA-60:0.07535,OXA-444:0.01640)1.000:0.57579)0.912:0.16527)0.923:0.18609,(((OXA-461:0.00328,(OXA-460:0.00361,(OXA-450:0.00349,(((OXA-451:0.00347,OXA-452:0.00346)0.000:0.00055,OXA-453:0.00347)0.000:0.00055,OXA-61:0.00346)0.000:0.00055)0.861:0.00367)1.000:0.00055)0.996:0.24656,((OXA-446:0.01793,OXA-447:0.01793)0.988:0.06082,((OXA-465:0.00055,(OXA-185:0.00055,(OXA-184:0.00055,OXA-466:0.00370)0.880:0.00366)0.952:0.01106)0.999:0.07319,(OXA-448:0.00553,OXA-449:0.02450)0.002:0.02053)0.820:0.01823)0.986:0.17568)1.000:0.50858,(OXA-85:0.31377,(OXA-192:0.00561,((OXA-475:0.00310,(((OXA-473:0.00054,(OXA-477:0.00945,OXA-474:0.00054)0.886:0.00622)0.413:0.00310,(OXA-63:0.04290,OXA-471:0.00055)0.868:0.00055)0.884:0.00306,(((OXA-137:0.00312,(OXA-470:0.00312,OXA-479:0.00055)0.148:0.00055)1.000:0.00055,(OXA-472:0.00321,OXA-478:0.01558)0.247:0.00311)0.912:0.00301,OXA-136:0.00055)0.000:0.00055)0.836:0.00310)0.049:0.00055,OXA-476:0.00309)0.823:0.01330)1.000:0.35687)0.801:0.08712)0.984:0.20840)0.359:0.09024)0.876:0.06307)0.823:0.07367)0.802:0.08257)0.976:0.21724)0.880:0.18117)1.000:0.78615)0.689:0.18711,(((Escherichia_coli_ampC1_beta-lactamase:1.17791,(Escherichia_coli_ampH:1.13164,(Laribacter_hongkongensis_ampC_beta-lactamase:0.43780,(((DHA-12:0.00084,(DHA-16:0.03641,((DHA-18:0.00658,(DHA-13:0.00055,DHA-19:0.00220)0.000:0.00055)0.793:0.00219,(((DHA-2:0.00878,(DHA-20:0.00219,(DHA-21:0.00055,DHA-10:0.00219)0.000:0.00055)0.913:0.00055)0.884:0.00429,((DHA-9:0.00657,(((DHA-17:0.00218,DHA-22:0.00439)0.000:0.00055,((DHA-7:0.00217,DHA-6:0.00220)0.000:0.00055,DHA-3:0.00437)0.000:0.00055)0.722:0.00055,DHA-15:0.00219)0.000:0.00055)0.847:0.00219,DHA-14:0.00055)0.834:0.00218)0.000:0.00053,DHA-5:0.00218)0.784:0.00218)0.916:0.00657)0.779:0.01018)1.000:0.24742,(Escherichia_coli_ampC:0.10176,((((ACT-19:0.01129,ACT-37:0.00672)0.989:0.02458,(((ACT-14:0.00222,ACT-18:0.00224)0.820:0.00055,(((ACT-5:0.00055,ACT-21:0.00223)0.967:0.00910,(ACT-36:0.00223,ACT-24:0.00223)0.806:0.00222)0.780:0.00220,ACT-23:0.00230)0.883:0.00450)0.775:0.00378,((((ACT-17:0.00055,ACT-7:0.00222)0.906:0.00212,((ACT-27:0.00448,(ACT-15:0.00221,ACT-35:0.00224)0.000:0.00054)0.906:0.00210,ACT-32:0.00054)0.170:0.00223)1.000:0.00054,ACT-33:0.00054)0.928:0.00646,(ACT-30:0.00678,((ACT-25:0.00223,(ACT-16:0.00055,ACT-20:0.00225)1.000:0.00055)0.906:0.00217,ACT-31:0.00055)0.000:0.00055)0.890:0.00481)0.589:0.00605)0.975:0.02439)0.965:0.02871,((ACT-22:0.00505,ACT-12:0.00639)1.000:0.05021,(((((((MIR-17:0.00440,((MIR-12:0.00222,MIR-11:0.00055)0.813:0.00223,MIR-13:0.00224)0.065:0.00055)0.084:0.00223,((MIR-16:0.00055,((MIR-2:0.00227,MIR-6:0.00664)0.164:0.00224,(MIR-3:0.00055,MIR-4:0.00222)0.879:0.00436)0.896:0.00055)0.000:0.00054,MIR-15:0.00221)0.925:0.00216)1.000:0.00055,(MIR-10:0.00055,MIR-9:0.00223)0.000:0.00055)0.580:0.00055,(AZECL-25:0.00221,(MIR-5:0.00055,MIR-1:0.00221)0.487:0.00054)0.388:0.00221)0.981:0.02003,CMH-1:0.07071)0.863:0.01524,(MIR-14:0.02841,(ACT-4:0.00763,((ACT-13:0.00675,((ACT-6:0.00055,ACT-38:0.00676)0.959:0.00674,(ACT-29:0.00223,ACT-10:0.01357)0.775:0.00225)0.760:0.00224)0.783:0.00224,(ACT-8:0.00451,(ACT-3:0.00223,(ACT-2:0.00055,ACT-1:0.00226)0.000:0.00055)0.935:0.00677)0.770:0.00224)0.803:0.00364)0.562:0.00707)0.109:0.01246)0.764:0.00374,(ACT-9:0.01129,ACT-28:0.00233)0.998:0.04075)0.736:0.01801)0.000:0.00882)1.000:0.15052,((((((CMY-37:0.01048,((((CMY-13:0.00054,(CMY-49:0.00464,CMY-73:0.00658)0.961:0.01125)0.865:0.00432,CMY-26:0.00902)0.887:0.00449,CMY-119:0.00898)0.774:0.00223,((CMY-108:0.00055,CMY-86:0.00669)0.084:0.00222,(CMY-80:0.00675,(CMY-46:0.00225,((CMY-64:0.00222,(CMY-39:0.00449,CMY-77:0.00054)0.788:0.00224)0.801:0.00222,(CMY-63:0.00054,CMY-71:0.00450)0.843:0.00224)0.000:0.00055)0.897:0.00448)0.877:0.00217)1.000:0.00054)0.802:0.00300)0.510:0.00449,((CMY-20:0.00225,(CMY-34:0.00055,(CMY-25:0.00053,(CMY-35:0.00675,(((CMY-24:0.00224,(((((CMY-5:0.00226,CMY-60:0.00228)0.000:0.00055,(((((CMY-54:0.00055,(CMY-133:0.00223,((CMY-111:0.00224,(((((CMY-2:0.00055,((CMY-44:0.00055,CMY-69:0.00154)1.000:0.00072,((CMY-17:0.00054,(CMY-33:0.00055,(CMY-95:0.00224,CMY-94:0.00055)1.000:0.00097)0.574:0.00117)0.914:0.00190,(BIL-1:0.01353,(CMY-18:0.00055,(CMY-59:0.00055,CMY-30:0.00215)0.925:0.00212)0.000:0.00055)0.327:0.00055)0.000:0.00055)0.463:0.00055)0.237:0.00055,(CMY-62:0.00104,CMY-43:0.00150)0.930:0.00192)0.000:0.00055,((CMY-7:0.00055,CMY-29:0.00224)0.000:0.00055,(CMY-28:0.00224,CMY-21:0.00223)0.000:0.00055)0.915:0.00222)0.000:0.00055,CMY-22:0.00222)0.000:0.00055,CMY-61:0.01392)0.000:0.00055)0.450:0.00055,CMY-58:0.00222)0.000:0.00055)0.000:0.00055)0.488:0.00055,((CMY-36:0.00238,LAT-1:0.00658)0.405:0.00224,CMY-31:0.00208)0.953:0.00055)0.000:0.00055,CMY-57:0.00222)0.155:0.00055,CMY-55:0.00223)0.000:0.00055,CMY-23:0.00227)0.192:0.00055)0.465:0.00055,CMY-32:0.00225)0.174:0.00055,CMY-56:0.00223)0.000:0.00055,(CMY-6:0.00215,((CMY-14:0.00223,(((CMY-38:0.00224,CMY-15:0.00055)1.000:0.00053,(CMY-12:0.00054,(CMY-99:0.00222,(CMY-45:0.00449,CMY-16:0.00055)0.000:0.00055)0.910:0.00215)0.275:0.00224)0.910:0.00214,CMY-4:0.00055)0.000:0.00055)0.916:0.00134,CMY-27:0.00164)0.732:0.00119)1.000:0.00055)0.000:0.00055)0.173:0.00055,CMY-132:0.00225)0.000:0.00055,CMY-53:0.00673)0.000:0.00055)0.827:0.00227)0.844:0.00225)0.000:0.00054)0.000:0.00055,CMY-102:0.00224)0.823:0.00376)0.798:0.00304,CMY-40:0.00674)0.780:0.00228,(((CMY-117:0.00224,(CMY-79:0.00447,CMY-116:0.00055)0.794:0.00224)0.788:0.00225,CMY-115:0.00675)0.781:0.00222,((((CMY-48:0.00055,(((((((CMY-105:0.00055,CMY-68:0.00223)0.929:0.00207,CMY-75:0.00055)0.318:0.00221,CMY-47:0.00209)1.000:0.00055,(CMY-114:0.00224,CMY-81:0.00224)0.929:0.00221)0.751:0.00055,CMY-65:0.00055)0.702:0.00055,(CMY-66:0.00450,CMY-113:0.00226)0.418:0.00223)0.790:0.00233,(CMY-85:0.00882,(CMY-72:0.00055,(CMY-90:0.00222,CMY-78:0.00055)0.841:0.00220)0.862:0.00054)0.701:0.00444)0.781:0.00208)0.000:0.00055,((CMY-135:0.00223,CMY-84:0.00222)0.781:0.00221,CMY-110:0.00446)0.000:0.00055)0.000:0.00055,((CMY-51:0.00055,CMY-87:0.00224)0.812:0.00223,((CMY-67:0.00224,CMY-50:0.00673)0.989:0.00055,(CMY-76:0.00400,(CMY-112:0.00223,(CMY-41:0.00055,CMY-103:0.00223)0.784:0.00222)0.780:0.00269)0.376:0.00222)0.751:0.00178)0.776:0.00222)0.855:0.00224,CMY-118:0.00055)0.000:0.00053)0.955:0.00897)0.626:0.00206,CMY-104:0.01148)0.797:0.01004,((((CMY-74:0.00217,(CMY-93:0.00440,(CMY-82:0.00055,CMY-83:0.00221)0.892:0.00055)0.364:0.00224)0.961:0.00055,CMY-101:0.00055)0.865:0.00221,(CMY-70:0.00222,CMY-100:0.00446)0.000:0.00055)0.935:0.00696,(CFE-1:0.00685,(CMY-98:0.00911,CFE-2:0.04456)0.994:0.02291)0.744:0.00185)0.899:0.01111)0.991:0.07241)0.398:0.06746)1.000:0.22893)1.000:0.29068,((((OCH-3:0.01415,((((OCH-1:0.00640,OCH-7:0.00055)0.931:0.00634,OCH-6:0.00055)0.465:0.00215,OCH-2:0.01276)0.778:0.00215,(OCH-5:0.01064,(OCH-4:0.00423,OCH-8:0.00055)0.796:0.00210)0.883:0.00429)0.776:0.00089)1.000:0.34382,((((((PDC-88:0.00055,((((PDC-9:0.00644,((PDC-4:0.00216,((PDC-5:0.00214,((PDC-76:0.00243,((PDC-73:0.00055,PDC-81:0.00243)0.831:0.00243,PDC-10:0.00061)0.000:0.00050)0.201:0.00052,(PDC-82:0.00487,(PDC-85:0.00241,(PDC-83:0.00055,PDC-84:0.00243)0.899:0.00486)0.000:0.00055)0.846:0.00243)1.000:0.00056)0.250:0.00055,PDC-3:0.00055)0.000:0.00055)0.000:0.00055,(PDC-8:0.00213,(((PDC-1:0.00055,(PDC-79:0.00231,PDC-80:0.00238)1.000:0.00054)0.000:0.00053,PDC-6:0.00214)0.925:0.00199,((PDC-77:0.00055,PDC-78:0.00243)0.925:0.00224,(PDC-74:0.00055,PDC-75:0.00243)1.000:0.00054)0.432:0.00241)1.000:0.00053)0.000:0.00055)0.832:0.00393)0.888:0.00054,PDC-2:0.00216)0.724:0.00055,PDC-7:0.00199)0.449:0.00250,(PDC-89:0.00055,(PDC-92:0.00055,PDC-93:0.00072)1.000:0.00170)1.000:0.00055)0.905:0.00230)0.000:0.00055,PDC-86:0.00241)0.000:0.00053,PDC-91:0.00055)0.000:0.00054,PDC-90:0.00055)0.815:0.00249,PDC-87:0.00055)1.000:0.32310,(((AQU-2:0.00373,(AQU-1:0.01591,AQU-3:0.04689)0.596:0.00320)1.000:0.11237,(MOX-9:0.10886,(((MOX-2:0.00220,(MOX-4:0.00054,(MOX-8:0.00054,(MOX-7:0.01216,(MOX-6:0.01384,MOX-5:0.03158)0.791:0.00862)1.000:0.07730)1.000:0.03443)0.952:0.01078)0.911:0.00654,MOX-3:0.00223)0.986:0.02765,(((MOX-1:0.00217,(CMY-9:0.00055,CMY-19:0.00216)0.806:0.00220)0.000:0.00055,CMY-8:0.00055)0.932:0.00663,(CMY-11:0.00218,(CMY-10:0.00055,CMY-1:0.00219)0.000:0.00054)0.951:0.00882)0.940:0.01538)0.999:0.07820)0.300:0.03788)0.890:0.05799,(TRU-1:0.16090,(FOX-2:0.00750,(((FOX-10:0.00223,FOX-5:0.00055)0.929:0.01021,(FOX-9:0.02046,(FOX-4:0.01361,(FOX-3:0.00055,FOX-8:0.00225)0.980:0.01370)0.842:0.00438)0.895:0.00713)0.789:0.00595,(FOX-1:0.00449,FOX-7:0.00225)0.966:0.01268)0.691:0.00399)0.999:0.09122)0.964:0.06264)1.000:0.20483)0.968:0.10160)0.977:0.08030,(SRT-2:0.34301,(LRA-13:0.40208,(ACC-3:0.06018,(ACC-2:0.03182,(ACC-5:0.00213,(ACC-4:0.00211,ACC-1:0.00055)0.786:0.00212)0.918:0.00946)0.956:0.04572)1.000:0.27069)0.628:0.09760)0.996:0.15818)0.502:0.03464,((ADC-8:0.33392,(((ADC-13:0.00055,ADC-14:0.00226)0.869:0.00460,((((((((ADC-10:0.01095,(((ADC-7:0.00888,((ADC-2:0.00053,ADC-77:0.00220)0.803:0.00222,ADC-76:0.00443)0.000:0.00055)0.825:0.00221,((ADC-6:0.00444,((ADC-1:0.00445,(ADC-25:0.00055,((((ADC-31:0.00222,ADC-61:0.00055)0.843:0.00220,ADC-73:0.00222)0.000:0.00055,((((ADC-59:0.00222,((ADC-60:0.00220,ADC-62:0.00440)0.741:0.00055,ADC-67:0.00055)0.000:0.00055)0.843:0.00221,ADC-82:0.00221)0.000:0.00055,ADC-75:0.00225)0.000:0.00055,ADC-78:0.00221)0.000:0.00055)0.000:0.00055,(ADC-30:0.00055,ADC-56:0.00219)0.000:0.00055)0.931:0.00221)0.000:0.00054)0.787:0.00222,ADC-58:0.00669)0.777:0.00220)0.000:0.00055,(ADC-68:0.00889,(ADC-3:0.00447,ADC-4:0.00221)0.780:0.00221)0.000:0.00055)0.000:0.00054)0.829:0.00221,ADC-79:0.00444)0.336:0.00055)0.142:0.00055,((((ADC-39:0.00055,ADC-74:0.00438)0.200:0.00222,(ADC-11:0.00055,ADC-81:0.00055)0.906:0.00212)1.000:0.00054,Acinetobacter_baumannii_AmpC_beta-lactamase:0.00055)0.810:0.00219,ADC-5:0.00666)0.301:0.00219)0.977:0.01325,ADC-21:0.01096)0.758:0.00268,ADC-43:0.00673)0.794:0.00226,ADC-20:0.00670)0.000:0.00054,(((ADC-22:0.00055,ADC-17:0.00446)0.964:0.00902,(ADC-12:0.00055,ADC-42:0.00673)0.977:0.00897)0.753:0.00221,ADC-41:0.00676)0.893:0.00448)0.997:0.00053,((ADC-18:0.00454,ADC-23:0.00442)0.999:0.02538,ADC-19:0.01516)0.389:0.00293)0.889:0.00684,(ADC-15:0.01593,ADC-44:0.01341)0.840:0.00444)0.841:0.00453)0.850:0.01579,ADC-16:0.00931)1.000:0.54017)0.922:0.13688,(LRA-18:0.24052,((AmpC-34187:0.02212,AmpC-105458:0.01864)1.000:0.36479,LRA-10:0.23136)0.592:0.07376)0.953:0.10604)0.979:0.09244)0.831:0.07689)0.819:0.14825)1.000:0.99169)0.117:0.13246)0.887:0.32562,determinant_of_bleomycin_resistance:2.47489)0.761:0.21029,((Klebsiella_pneumoniae_OmpK35:0.18361,(Klebsiella_pneumoniae_OmpK36:0.20134,Serratia_marcescens_Omp1:0.15905)0.903:0.16716)1.000:1.54901,(DHA-1:1.93957,((Vibrio_cholerae_varG:1.47509,(((Rm3_beta-lactamase:0.35265,(LRA-8:0.20640,(AIM-1:0.54696,LRA-2:0.31078)0.900:0.15891)0.749:0.15395)0.941:0.30991,(CAU-1_beta-lactamase:0.61567,((LRA-3:0.12710,(LRA-9:0.03658,LRA-7:0.03862)0.990:0.16104)1.000:0.42954,(LRA-17:0.38399,(LRA-19:0.19733,(LRA-12:0.20226,(GOB-16:0.06403,(GOB-7:0.04662,(((GOB-18:0.00717,GOB-2:0.00753)0.972:0.02529,(GOB-12:0.00055,(GOB-11:0.01686,(GOB-14:0.00279,(GOB-13:0.00055,GOB-15:0.00289)0.000:0.00055)0.971:0.01812)0.984:0.02321)0.827:0.01149)0.832:0.00869,((((GOB-8:0.00290,GOB-9:0.00289)0.851:0.00284,GOB-10:0.00054)0.876:0.00729,GOB-5:0.00377)0.724:0.00375,(GOB-6:0.01116,(GOB-4:0.00054,GOB-3:0.01125)0.878:0.00054)0.193:0.00375)0.773:0.00438)0.872:0.02550)0.966:0.09191)1.000:0.36923)0.782:0.07727)0.805:0.11157)0.972:0.21785)0.999:0.41231)0.870:0.22495)1.000:0.98412,(((GIM-1:0.00055,GIM-2:0.00325)1.000:0.33018,((KHM-1_beta-lactamase:0.25635,(SIM-1_beta-lactamase:0.19572,(((IMP-56:0.00339,(IMP-18:0.00055,IMP-49:0.00342)0.000:0.00054)0.998:0.04627,(IMP-32:0.00332,(IMP-48:0.00339,IMP-14:0.00055)1.000:0.00053)0.971:0.02998)0.888:0.01623,(((IMP-35:0.00301,IMP-31:0.02653)1.000:0.07993,((IMP-16:0.02502,(IMP-22:0.02430,((IMP-11:0.00055,(IMP-21:0.00324,(IMP-41:0.00055,IMP-44:0.00337)0.923:0.00337)0.977:0.00053)0.998:0.04367,(IMP-29:0.01446,(IMP-15:0.03066,(((IMP-28:0.01378,((IMP-51:0.00342,(IMP-43:0.00342,IMP-7:0.00055)0.000:0.00054)1.000:0.03880,IMP-5:0.00341)0.854:0.00679)0.776:0.00349,((IMP-38:0.00343,(IMP-4:0.00055,IMP-26:0.00343)0.000:0.00054)0.983:0.02327,(((((IMP-30:0.00055,IMP-55:0.01366)0.827:0.00336,IMP-52:0.00681)0.000:0.00055,(IMP-10:0.00055,IMP-40:0.00340)0.849:0.00339)0.000:0.00055,(((IMP-6:0.00055,IMP-25:0.00339)0.982:0.00055,IMP-3:0.00330)0.124:0.00339,IMP-34:0.00329)1.000:0.00054)0.000:0.00053,(IMP-42:0.00338,IMP-1:0.00055)0.000:0.00055)0.929:0.01363)0.995:0.03669)0.859:0.01118,(IMP-45:0.00338,IMP-9:0.00055)1.000:0.06480)0.845:0.01052)0.975:0.03001)0.986:0.03714)0.311:0.00685)0.534:0.00363)0.963:0.02666,IMP-12:0.07678)0.265:0.00957)0.803:0.00861,(IMP-27:0.09286,((IMP-24:0.00339,(IMP-8:0.00055,(IMP-20:0.00339,(IMP-19:0.00055,IMP-2:0.00341)0.000:0.00053)0.872:0.00337)0.169:0.00054)0.908:0.01285,(IMP-33:0.00398,(IMP-37:0.00680,IMP-13:0.00055)0.917:0.01304)0.992:0.04055)0.811:0.01171)0.389:0.00370)0.973:0.03669)0.991:0.13527)0.987:0.14451)0.999:0.22171,(DIM-1_beta-lactamase:0.23620,(TMB-1:0.00055,TMB-2:0.00334)0.999:0.20782)0.987:0.15260)0.011:0.07261)0.955:0.19616,(((((EBR-1_beta-lactamase:0.00648,EBR-2:0.00836)1.000:0.28499,(IND-4:0.17113,((CGB-1_beta-lactamase:0.05236,(IND-15:0.00708,(((IND-2a:0.00354,IND-11:0.00352)0.000:0.00055,IND-12:0.00354)0.000:0.00055,IND-2:0.00055)0.658:0.00055)1.000:0.10279)0.876:0.02616,(IND-9:0.05344,((((IND-3:0.00995,IND-14:0.00449)0.985:0.02727,(IND-6:0.07302,IND-5:0.03008)0.382:0.00502)0.954:0.01996,(IND-7:0.00055,IND-1:0.00356)0.940:0.01762)0.927:0.01834,(IND-10:0.00362,IND-8:0.00352)0.976:0.02519)0.913:0.02102)0.969:0.03716)0.931:0.05442)0.979:0.15080)1.000:0.35722,((TUS-1_beta-lactamase:0.17144,(MUS-1_beta-lactamase:0.00280,MUS-2_beta-lactamase:0.00699)0.973:0.12359)1.000:0.33259,(JOHN-1_beta-lactamase:0.26860,CAM-1:0.35508)0.992:0.22813)0.096:0.07037)0.981:0.21995,SPM-1:0.86065)0.895:0.13562,(CcrA_beta-lactamase:0.70504,(((VIM-7:0.14536,((((((VIM-37:0.00291,((VIM-43:0.00291,(VIM-4:0.00055,VIM-14:0.00291)0.000:0.00055)0.042:0.00055,VIM-19:0.00291)0.000:0.00054)0.999:0.00053,(VIM-29:0.00584,(((VIM-32:0.00288,VIM-34:0.00291)0.000:0.00055,(VIM-33:0.00289,VIM-35:0.00291)0.000:0.00055)0.000:0.00055,((VIM-42:0.00291,VIM-1:0.00055)0.000:0.00055,VIM-27:0.00291)0.000:0.00055)0.000:0.00055)0.917:0.00284)0.160:0.00289,(VIM-26:0.00055,VIM-39:0.00292)0.917:0.00284)1.000:0.00054,VIM-28:0.00054)0.000:0.00053,(VIM-38:0.00583,VIM-5:0.00054)0.965:0.00882)0.715:0.00260,((VIM-25:0.00838,(VIM-12:0.00307,(VIM-30:0.00055,((((((VIM-15:0.00293,VIM-10:0.00293)0.000:0.00055,((VIM-8:0.00283,VIM-9:0.00286)0.988:0.00054,VIM-16:0.00293)0.754:0.00055)0.000:0.00055,(((VIM-18:0.00055,VIM-36:0.00055)1.000:0.00054,(VIM-3:0.00293,VIM-6:0.00054)0.748:0.00286)0.124:0.00291,VIM-11:0.00285)0.993:0.00054)0.000:0.00055,VIM-2:0.00055)0.000:0.00055,((VIM-20:0.00055,VIM-31:0.00292)0.862:0.00292,VIM-17:0.00293)0.000:0.00055)0.000:0.00054,(VIM-23:0.00050,VIM-24:0.00274)0.917:0.00262)0.741:0.00292)1.000:0.04570)0.889:0.00618)0.947:0.01472,VIM-13:0.04617)0.375:0.00286)0.904:0.06728)1.000:0.49956,(FIM-1:0.53119,(NDM-6:0.00054,((((NDM-11:0.00278,(((NDM-8:0.00055,NDM-14:0.00299)0.915:0.00291,NDM-7:0.00266)0.991:0.00054,(NDM-4:0.00055,(NDM-12:0.00298,(NDM-5:0.00055,NDM-17:0.00300)0.847:0.00298)0.000:0.00055)0.000:0.00055)0.917:0.00271)1.000:0.00051,(NDM-3:0.00054,NDM-13:0.00298)0.452:0.00300)0.525:0.00055,(NDM-1:0.00055,NDM-9:0.00300)0.000:0.00055)0.000:0.00054,NDM-10:0.01511)0.769:0.00295)1.000:0.50090)0.971:0.27271)0.936:0.18606,(BcII:0.00140,Bla2:0.06327)1.000:0.68701)0.886:0.13541)0.808:0.09212)0.803:0.09073)0.990:0.63161)0.260:0.21559)0.810:0.26219,PNGM-1:1.96097)0.279:0.09577)0.514:0.04951)0.754:0.05129)0.520:0.12033)0.997:0.47830,(LRA-5:0.63375,(((((CfxA6:0.03007,(((CfxA5:0.00213,(CfxA2:0.00055,CfxA:0.00235)1.000:0.00055)0.920:0.00224,CfxA3:0.00199)1.000:0.00055,CfxA4:0.00055)0.943:0.07354)1.000:0.85839,cepA_beta-lactamase:0.35492)0.962:0.23092,CblA-1:0.53225)0.967:0.16524,(((((VEB-1:0.00055,(VEB-2:0.00055,(VEB-4:0.00055,VEB-6:0.00272)0.844:0.00271)0.846:0.00272)0.847:0.00271,(VEB-3:0.00269,VEB-9:0.00055)0.000:0.00055)0.840:0.00274,((VEB-5:0.00055,VEB-8:0.00273)0.851:0.00271,VEB-1b:0.00055)0.000:0.00054)0.558:0.00268,VEB-7:0.00055)1.000:0.39844,((TLA-1:0.03023,TLA-3:0.02370)1.000:0.25258,(TLA-2:0.38809,(CME-1:0.23301,(CGA-1:0.15140,(CIA-1:0.00054,(CIA-3:0.00578,(CIA-2:0.00286,CIA-4:0.00055)0.780:0.00286)0.889:0.00558)1.000:0.19614)0.963:0.08651)0.995:0.17528)0.885:0.08147)0.620:0.05170)0.953:0.10947)0.764:0.10584,((PER-7:0.00269,(PER-5:0.00260,(PER-1:0.00055,(PER-4:0.00258,PER-3:0.00265)0.808:0.00055)0.000:0.00055)0.893:0.00769)0.972:0.07381,(PER-2:0.03478,PER-6:0.02788)0.697:0.01720)1.000:0.50322)0.996:0.37311)0.980:0.35642)0.985:0.34645,(((((((KPC-22:0.00255,(KPC-16:0.00286,(((KPC-14:0.00055,(((((KPC-3:0.00055,((KPC-9:0.00055,(((KPC-4:0.00054,KPC-15:0.00879)0.449:0.00288,KPC-6:0.00055)0.900:0.00284,KPC-8:0.00055)0.920:0.00281)0.920:0.00273,(KPC-13:0.00291,KPC-19:0.00287)0.000:0.00054)0.000:0.00055)0.000:0.00055,KPC-7:0.00288)0.853:0.00288,(KPC-11:0.00260,(KPC-10:0.00287,KPC-5:0.00055)0.930:0.00271)1.000:0.00054)0.512:0.00054,KPC-24:0.00288)0.000:0.00055,KPC-12:0.00289)0.000:0.00055)0.000:0.00055,KPC-1:0.00055)0.926:0.00285,KPC-17:0.00055)0.000:0.00055)1.000:0.00054)1.000:0.15681,(BIC-1:0.24126,((FRI-2:0.00392,(FRI-1:0.03182,FRI-3:0.04467)0.854:0.02318)1.000:0.36228,((SME-2:0.00054,(SME-5:0.00272,(SME-1:0.00271,(SME-3:0.00274,SME-4:0.00055)0.000:0.00055)0.000:0.00054)0.829:0.00272)0.999:0.17108,(IMI-8:0.08699,(NmcA_beta-lactamase:0.00318,(IMI-3:0.00872,(IMI-2:0.00277,(IMI-4:0.00277,(IMI-7:0.00279,IMI-1:0.00055)0.000:0.00055)0.777:0.00277)0.912:0.00994)0.531:0.00645)0.873:0.03463)0.993:0.15841)0.949:0.12498)0.994:0.14149)0.970:0.10064)0.998:0.17971,(((LRA-1:0.31265,(y56_beta-lactamase:0.26012,(BES-1:0.42503,ERP-1:0.35469)0.923:0.10214)0.766:0.07294)0.173:0.02601,(CTX-M-151:0.37379,(((((((CTX-M-123:0.00812,(CTX-M-132:0.00054,(CTX-M-142:0.00274,(((((CTX-M-33:0.00274,CTX-M-103:0.00276)0.000:0.00055,((CTX-M-101:0.00278,(CTX-M-117:0.00278,CTX-M-88:0.00276)0.000:0.00055)0.603:0.00055,CTX-M-139:0.00276)0.000:0.00055)0.000:0.00055,((CTX-M-155:0.00274,CTX-M-157:0.00055)0.828:0.00272,CTX-M-156:0.00277)0.734:0.00055)0.000:0.00055,(((CTX-M-108:0.00281,(CTX-M-107:0.00278,(CTX-M-109:0.00557,(CTX-M-28:0.00054,(((CTX-M-30:0.00054,(CTX-M-96:0.00273,(CTX-M-60:0.00275,CTX-M-12:0.00055)1.000:0.00054)0.800:0.00824)0.403:0.00541,CTX-M-29:0.00053)0.289:0.00550,(((CTX-M-11:0.00868,(((CTX-M-3:0.00055,CTX-M-72:0.00273)0.000:0.00055,(CTX-M-66:0.00276,((CTX-M-42:0.00250,CTX-M-62:0.00055)0.929:0.00244,CTX-M-54:0.00264)1.000:0.00053)0.587:0.00055)0.000:0.00055,(((CTX-M-34:0.00276,CTX-M-10:0.00055)0.886:0.00054,CTX-M-37:0.00822)0.310:0.00275,(CTX-M-80:0.00051,CTX-M-68:0.00549)0.000:0.00054)0.880:0.00272)1.000:0.00202)1.000:0.00075,CTX-M-22:0.00054)1.000:0.00055,(((CTX-M-52:0.00274,CTX-M-136:0.00055)0.864:0.00275,(CTX-M-116:0.00055,CTX-M-23:0.00273)0.000:0.00055)1.000:0.00055,((CTX-M-79:0.00055,((CTX-M-53:0.00831,(CTX-M-55:0.00055,(CTX-M-144:0.00276,CTX-M-114:0.00275)0.000:0.00055)0.000:0.00055)0.829:0.00275,CTX-M-69:0.00276)0.000:0.00055)1.000:0.00054,(CTX-M-32:0.00054,(CTX-M-36:0.00272,((CTX-M-1:0.00055,CTX-M-58:0.00275)0.000:0.00055,(CTX-M-158:0.00274,CTX-M-61:0.00275)0.000:0.00055)0.000:0.00055)0.920:0.00261)0.699:0.00551)0.731:0.00253)0.285:0.00273)0.731:0.00258)1.000:0.00055)1.000:0.00054)0.960:0.00070)0.126:0.00072)1.000:0.00128,CTX-M-71:0.00274)0.000:0.00055,CTX-M-15:0.00055)0.000:0.00055)0.906:0.00055,CTX-M-82:0.00277)0.098:0.00054)0.998:0.02524)0.966:0.01713)0.981:0.02629,CTX-M-64:0.00055)0.648:0.04002,(CTX-M-137:0.01751,((((CTX-M-93:0.00277,(CTX-M-98:0.00054,(CTX-M-102:0.00269,CTX-M-105:0.00054)0.150:0.00282)0.918:0.00270)0.000:0.00055,((CTX-M-129:0.00280,(CTX-M-134:0.00256,(CTX-M-17:0.00279,(((CTX-M-48:0.00260,(CTX-M-46:0.00261,(CTX-M-50:0.00054,(CTX-M-47:0.00279,CTX-M-49:0.00054)0.865:0.00277)0.981:0.00055)0.458:0.00280)1.000:0.00054,CTX-M-21:0.01420)0.000:0.00055,(((CTX-M-160:0.00277,CTX-M-113:0.00276)0.000:0.00055,CTX-M-112:0.00277)0.000:0.00055,((((CTX-M-90:0.00054,(CTX-M-87:0.00269,(CTX-M-147:0.00054,(CTX-M-19:0.00053,CTX-M-126:0.00278)0.792:0.00278)0.929:0.00246)1.000:0.00055)0.995:0.00054,CTX-M-51:0.00270)0.142:0.00276,CTX-M-9:0.00270)1.000:0.00055,((((((CTX-M-86:0.00279,CTX-M-67:0.00277)0.000:0.00055,(CTX-M-38:0.00280,(CTX-M-84:0.00191,CTX-M-45:0.07422)1.000:0.00090)0.000:0.00055)0.000:0.00055,(((CTX-M-110:0.00538,CTX-M-106:0.00560)0.925:0.00054,CTX-M-83:0.00276)0.000:0.00055,(((CTX-M-125:0.00053,(CTX-M-122:0.00280,(((CTX-M-65:0.00055,CTX-M-148:0.00280)0.824:0.00280,CTX-M-99:0.00278)0.000:0.00055,(CTX-M-24:0.00055,CTX-M-130:0.00279)0.000:0.00055)0.000:0.00055)0.923:0.00269)0.735:0.00263,CTX-M-104:0.00055)0.923:0.00264,CTX-M-13:0.00844)0.000:0.00055)0.000:0.00055)0.624:0.00055,CTX-M-111:0.00277)0.000:0.00055,CTX-M-14:0.00055)0.000:0.00055,(CTX-M-81:0.00839,CTX-M-85:0.00279)0.732:0.00055)0.000:0.00055)0.505:0.00055)0.510:0.00055)0.000:0.00055)0.920:0.00265)1.000:0.00055)0.414:0.00055,CTX-M-16:0.00280)0.000:0.00055)0.508:0.00055,CTX-M-27:0.00055)0.000:0.00054,CTX-M-121:0.00279)0.990:0.03158)0.936:0.03340)0.990:0.05305,((CTX-M-8:0.00827,(CTX-M-40:0.00055,CTX-M-63:0.00273)0.757:0.00275)0.983:0.03062,(CTX-M-78:0.00559,(((CTX-M-39:0.00055,(((CTX-M-100:0.00055,CTX-M-94:0.00277)0.000:0.00055,CTX-M-41:0.00550)0.920:0.00270,((CTX-M-159:0.00276,CTX-M-25:0.00055)0.920:0.00269,(CTX-M-91:0.00275,CTX-M-89:0.00055)1.000:0.00053)0.241:0.00276)1.000:0.00054)0.000:0.00055,CTX-M-26:0.00273)0.981:0.01932,CTX-M-152:0.00290)0.805:0.00842)0.961:0.02768)0.955:0.03681)0.874:0.03397,(((CTX-M-95:0.00270,CTX-M-77:0.00816)0.810:0.00269,(CTX-M-76:0.00055,CTX-M-5:0.00270)0.841:0.00271)1.000:0.00054,(((CTX-M-115:0.00271,CTX-M-124:0.00055)0.836:0.00271,(CTX-M-20:0.00266,((((CTX-M-59:0.00269,(CTX-M-35:0.00055,CTX-M-74:0.00249)0.929:0.00259)0.000:0.00055,(CTX-M-141:0.00266,CTX-M-92:0.00255)1.000:0.00055)0.000:0.00055,((CTX-M-31:0.00272,CTX-M-2:0.00055)0.421:0.00055,CTX-M-75:0.00271)0.000:0.00055)0.000:0.00055,(CTX-M-131:0.00273,((CTX-M-44:0.00055,CTX-M-43:0.00271)0.923:0.00268,CTX-M-56:0.00246)1.000:0.00055)0.131:0.00054)1.000:0.00055)0.912:0.00234)0.000:0.00054,(CTX-M-6:0.00317,(CTX-M-4:0.00816,CTX-M-7:0.00271)0.894:0.00778)0.938:0.01090)0.901:0.00249)0.997:0.07339)0.974:0.06370,(((OXY-2-8:0.00055,(OXY-2-6:0.00053,(OXY-2-10:0.00559,((OXY-2-7:0.00055,(OXY-2-2:0.00280,OXY-2-4:0.00055)0.000:0.00055)0.000:0.00055,(OXY-2-1:0.00279,(OXY-2-3:0.00279,(OXY-2-9:0.00120,OXY-2-5:0.00521)0.740:0.00185)1.000:0.00054)0.869:0.00055)0.751:0.00055)0.339:0.00280)0.900:0.00556)0.997:0.04287,(OXY-3-1:0.04420,(((OXY-6-3:0.00280,(OXY-6-2:0.00055,(OXY-6-1:0.00055,OXY-6-4:0.00278)0.000:0.00055)0.000:0.00055)0.868:0.00813,((OXY-1-1:0.00055,((OXY-1-2:0.00267,OXY-1-3:0.00055)0.195:0.00280,OXY-1-4:0.00269)1.000:0.00054)0.910:0.00055,OXY-1-6:0.00561)0.912:0.00054)0.739:0.00336,(OXY-4-1:0.01689,(OXY-5-1:0.00284,OXY-5-2:0.00286)0.757:0.00310)0.824:0.00518)0.985:0.03168)0.331:0.01060)0.995:0.09390,Sed1_beta-lactamase:0.16878)0.785:0.04982)0.381:0.02842,(FONA-6:0.00055,(FONA-5:0.01384,(FONA-3:0.00548,(FONA-2:0.00536,(FONA-1:0.00271,FONA-4:0.00055)0.798:0.00383)0.889:0.00722)0.745:0.00269)0.873:0.00543)1.000:0.10954)0.959:0.10192)0.999:0.18484)0.797:0.06861,DES-1:0.57003)0.935:0.08566)0.886:0.08806,((FAR-1:0.23336,AST-1:0.12642)1.000:0.20218,(blaF:0.60935,EXO_beta-lactamase:0.42646)0.106:0.05509)0.938:0.10324)0.263:0.08273,(((PC1_beta-lactamase__blaZ_:0.39100,(ARL-5:0.00614,(ARL-4:0.00054,((ARL-2:0.00054,(ARL-1:0.00053,ARL-6:0.00574)0.995:0.02355)0.837:0.00290,ARL-3:0.00054)0.835:0.00292)0.831:0.01755)1.000:0.40003)1.000:0.34706,(((BcI:0.03840,BLA1:0.05653)1.000:0.29371,(r39_beta-lactamase:0.38358,BCL-1:0.33366)0.758:0.11056)0.851:0.10758,((ACI-1:0.45858,CBP-1:0.35332)0.919:0.12076,ROB-1:0.45489)0.646:0.08788)0.550:0.08631)0.737:0.15448,(FPH-1:0.14853,FTU-1:0.11461)1.000:0.83036)0.879:0.08518)0.990:0.18224,(((((GES-5:0.00055,((((GES-3:0.00054,GES-10:0.00864)0.332:0.00287,GES-4:0.00054)0.738:0.00273,GES-24:0.00053)0.270:0.00287,(GES-6:0.00055,(GES-13:0.00264,GES-7:0.00277)1.000:0.00055)0.930:0.00274)1.000:0.00054)0.893:0.00055,((GES-21:0.00287,GES-16:0.00287)0.788:0.00055,(GES-18:0.00287,GES-15:0.00286)0.000:0.00055)0.801:0.00055)1.000:0.00054,(((GES-20:0.00286,GES-26:0.00055)0.988:0.00053,(GES-19:0.00055,(GES-9:0.00287,((((GES-14:0.00287,GES-22:0.00287)0.000:0.00055,GES-17:0.00287)0.000:0.00055,GES-11:0.00055)0.000:0.00055,GES-12:0.00287)0.000:0.00054)0.761:0.00276)0.429:0.00285)0.918:0.00275,((GES-1:0.00055,GES-23:0.00286)0.000:0.00055,GES-8:0.00284)0.000:0.00053)0.913:0.00277)0.913:0.00263,GES-2:0.00055)1.000:0.38612,(RSA-1:0.43417,(BEL-2:0.00300,(BEL-3:0.00303,BEL-1:0.00055)0.000:0.00054)0.999:0.30186)0.830:0.13417)1.000:0.36900)0.677:0.04508,BKC-1:0.46136)0.258:0.04680)0.979:0.12489)0.575:0.05529,(((BRO-1:0.00254,BRO-2:0.00055)1.000:0.95391,((CKO-1:0.41879,(((HERA-6:0.00055,HERA-8:0.00883)0.858:0.00054,((HERA-5:0.00291,(HERA-1:0.00055,HERA-4:0.00582)0.974:0.01168)0.430:0.00053,(HERA-2:0.00289,HERA-3:0.00055)0.898:0.00289)0.795:0.00534)1.000:0.47949,AER-1:0.36072)0.320:0.05429)0.934:0.10388,((CARB-22:0.00055,(CARB-23:0.00054,((CARB-18:0.00055,(CARB-17:0.00299,(CARB-21:0.00899,CARB-20:0.00055)0.000:0.00055)0.852:0.00889)0.000:0.00055,CARB-19:0.00298)0.564:0.00055)0.835:0.00578)1.000:0.41571,(CARB-4:0.06920,((CARB-3:0.00054,(CARB-1:0.00281,(CARB-12:0.01424,CARB-2:0.00564)0.000:0.00053)0.840:0.00282)0.970:0.02526,(CARB-6:0.00310,(CARB-9:0.00558,CARB-7:0.00280)1.000:0.08752)0.395:0.01819)0.813:0.03584)1.000:0.36916)0.997:0.21416)0.801:0.05930)0.776:0.04294,RCP-1:0.62678)0.598:0.06149)0.999:0.26580)0.927:0.08098)1.000:0.21409,(((((OKP-A-11:0.00054,OKP-A-8:0.00299)0.826:0.00299,(OKP-A-12:0.00055,OKP-A-16:0.00298)0.000:0.00053)0.787:0.00334,((((OKP-A-1:0.01502,OKP-A-15:0.00055)0.869:0.00055,OKP-A-4:0.00055)0.000:0.00054,(OKP-A-13:0.00055,OKP-A-14:0.00604)0.834:0.00298)0.876:0.00567,OKP-A-2:0.00053)0.757:0.00603)0.788:0.00286,((OKP-A-6:0.00902,(OKP-A-5:0.00298,(OKP-A-7:0.00603,OKP-A-10:0.01211)0.775:0.00302)0.778:0.00302)0.734:0.00301,(OKP-A-9:0.00300,OKP-A-3:0.00055)0.798:0.00301)0.855:0.00575)0.965:0.01912,((OKP-B-4:0.00055,OKP-B-17:0.00301)0.859:0.00055,(((((OKP-B-7:0.00055,(OKP-B-3:0.00287,((OKP-B-20:0.00053,(OKP-B-11:0.00903,(OKP-B-19:0.00604,OKP-B-5:0.00055)0.000:0.00054)0.870:0.00301)0.916:0.00288,(OKP-B-8:0.00055,(OKP-B-10:0.00300,OKP-B-13:0.00300)0.798:0.00297)1.000:0.00054)0.146:0.00299)1.000:0.00055)0.738:0.00055,OKP-B-18:0.00597)0.446:0.00298,(OKP-B-2:0.00055,(OKP-B-1:0.00055,OKP-B-12:0.01052)0.813:0.00301)0.877:0.00295)1.000:0.00055,OKP-B-6:0.00054)0.770:0.00281,OKP-B-9:0.00616)0.317:0.00299)0.946:0.01605)0.929:0.02797)0.104:0.02048)0.990:0.03805)0.395:0.00305)0.000:0.00055,SHV-119:0.00591)0.512:0.00055,(SHV-61:0.00053,SHV-109:0.00295)0.840:0.00297)0.522:0.00055,SHV-69:0.00296)0.477:0.00055,SHV-155:0.00297)0.492:0.00055,SHV-74:0.00296)0.492:0.00055,SHV-159:0.00296)0.529:0.00055,(SHV-108:0.00055,(SHV-52:0.00295,SHV-92:0.00055)0.841:0.00296)0.854:0.00296)0.477:0.00055,(SHV-53:0.00364,SHV-172:0.00224)1.000:0.00074)0.470:0.00055,SHV-85:0.00296)0.488:0.00055)0.000:0.00055)0.000:0.00055)0.000:0.00055,(SHV-35:0.00297,SHV-40:0.00055)0.859:0.00297)0.496:0.00055,(SHV-80:0.00277,SHV-144:0.00283)1.000:0.00055)0.469:0.00055,SHV-31:0.00296)0.592:0.00055)0.000:0.00054,((SHV-13:0.00055,SHV-29:0.00296)0.944:0.00197,(SHV-2A:0.00054,(SHV-86:0.00587,(SHV-15:0.00593,((SHV-160:0.00296,(((SHV-66:0.00293,SHV-134:0.00295)0.000:0.00055,(SHV-12:0.00055,(SHV-128:0.00836,SHV-123:0.00635)0.902:0.00054)0.805:0.00054)0.000:0.00055,SHV-183:0.00055)0.000:0.00055)0.000:0.00055,(SHV-64:0.00294,SHV-129:0.00587)0.000:0.00055)0.666:0.00055)0.862:0.00055)0.913:0.00293)0.997:0.00139)0.931:0.00255)0.576:0.00055,(SHV-93:0.00293,SHV-110:0.00055)0.875:0.00293)0.248:0.00055)0.222:0.00055,SHV-67:0.00292)0.000:0.00055)0.000:0.00055,SHV-156:0.00594)0.413:0.00055,SHV-178:0.00295)0.219:0.00055,SHV-62:0.00298)0.500:0.00055,(SHV-94:0.00294,SHV-79:0.00296)0.000:0.00055)0.528:0.00055)1.000:0.00055)0.162:0.00301,(SHV-180:0.00296,(SHV-26:0.00055,(SHV-186:0.00304,SHV-50:0.00297)0.830:0.00055)0.000:0.00055)0.912:0.00283)1.000:0.00054,(SHV-100:0.00055,(SHV-127:0.00643,SHV-28:0.00055)0.000:0.00055)0.923:0.00296)0.238:0.00055,SHV-78:0.00296)0.491:0.00055)0.369:0.00055,SHV-57:0.00295)0.000:0.00055,(SHV-150:0.00297,SHV-111:0.00296)0.752:0.00055)0.176:0.00055,SHV-51:0.00594)0.178:0.00055)0.000:0.00055)0.045:0.00055,SHV-101:0.00293)0.567:0.00055)0.000:0.00055,SHV-33:0.00294)0.501:0.00055)0.000:0.00055,SHV-103:0.00296)0.477:0.00055)0.000:0.00055,SHV-104:0.00297)0.000:0.00055,(SHV-49:0.00296,(SHV-187:0.00055,(SHV-83:0.00055,SHV-140:0.00297)0.000:0.00055)0.841:0.00055)0.000:0.00055)0.323:0.00055)OROOT;
