# Supplementary material for: A Novel, Integron-Regulated, Class C β-Lactamase
Source: Antibiotics (Basel). 2020 Mar 14;9(3):123. doi: 10.3390/antibiotics9030123 (PMC7148499; doi:10.3390/antibiotics9030123)
Supplement: Supplementary file 1 [file antibiotics-09-00123-s001.zip › antibiotics-731190-supple/Supplementary File 4.xlsx]

## Sheet: CARD_betalactam_ID_name
aro_id	model_name
38215	ACC-1
38216	ACC-2
38217	ACC-3
38218	ACC-4
38219	ACC-5
41531	ACI-1
38221	ACT-1
38232	ACT-10
38234	ACT-12
38235	ACT-13
38236	ACT-14
38237	ACT-15
38227	ACT-16
38238	ACT-17
38239	ACT-18
38240	ACT-19
38222	ACT-2
38241	ACT-20
38242	ACT-21
38243	ACT-22
38228	ACT-23
38244	ACT-24
38245	ACT-25
38247	ACT-27
38248	ACT-28
38249	ACT-29
38223	ACT-3
38250	ACT-30
38251	ACT-31
38252	ACT-32
38253	ACT-33
38255	ACT-35
39748	ACT-36
39749	ACT-37
40265	ACT-38
38229	ACT-4
38224	ACT-5
38225	ACT-6
38230	ACT-7
38231	ACT-8
38226	ACT-9
40544	ADC-1
40554	ADC-10
42582	ADC-11
40555	ADC-12
40556	ADC-13
40557	ADC-14
40558	ADC-15
40559	ADC-16
40560	ADC-17
40561	ADC-18
40562	ADC-19
40545	ADC-2
40563	ADC-20
40564	ADC-21
40565	ADC-22
40566	ADC-23
40567	ADC-25
40547	ADC-3
42587	ADC-30
40569	ADC-31
40570	ADC-39
40548	ADC-4
40571	ADC-41
40572	ADC-42
40573	ADC-43
40575	ADC-44
40549	ADC-5
40577	ADC-56
42588	ADC-58
42591	ADC-59
40551	ADC-6
42592	ADC-60
40578	ADC-61
42621	ADC-62
42622	ADC-67
42027	ADC-68
40552	ADC-7
42623	ADC-73
40579	ADC-74
40580	ADC-75
40581	ADC-76
40582	ADC-77
40583	ADC-78
40584	ADC-79
40553	ADC-8
40586	ADC-81
40587	ADC-82
38881	AER-1
37233	AIM-1
39427	AQU-1
42664	AQU-2
42665	AQU-3
42843	ARL-1
42845	ARL-2
42846	ARL-3
42847	ARL-4
42848	ARL-5
42849	ARL-6
42850	AST-1
42856	AZECL-25
40481	Acinetobacter baumannii AmpC beta-lactamase
42858	BAT-1
42861	BCL-1
38785	BEL-1
38786	BEL-2
38787	BEL-3
42863	BES-1
42865	BIC-1
42867	BIL-1
42869	BKC-1
36229	BLA1
42871	BPU-1
42874	BRO-1
42875	BRO-2
39311	BcI
39312	BcII
41353	Bla2
42465	CAM-1
38640	CARB-1
38649	CARB-10
38650	CARB-12
38652	CARB-14
38655	CARB-16
38654	CARB-17
39751	CARB-18
39752	CARB-19
38641	CARB-2
39727	CARB-20
39753	CARB-21
39728	CARB-22
39763	CARB-23
38642	CARB-3
38643	CARB-4
38644	CARB-5
38645	CARB-6
38646	CARB-7
38647	CARB-8
38648	CARB-9
37235	CAU-1 beta-lactamase
42878	CBP-1
38256	CFE-1
41680	CFE-2
42880	CGA-1
37221	CGB-1 beta-lactamase
42882	CIA-1
42884	CIA-2
42885	CIA-3
42886	CIA-4
42888	CKO-1
42890	CME-1
42892	CMH-1
38412	CMY-1
38421	CMY-10
38512	CMY-100
38513	CMY-101
38514	CMY-102
38515	CMY-103
38516	CMY-104
38517	CMY-105
38520	CMY-108
38422	CMY-11
38471	CMY-110
38522	CMY-111
38523	CMY-112
38524	CMY-113
38525	CMY-114
38526	CMY-115
38527	CMY-116
38528	CMY-117
38529	CMY-118
38530	CMY-119
38423	CMY-12
38424	CMY-13
40262	CMY-132
40263	CMY-133
42893	CMY-135
38425	CMY-14
38426	CMY-15
38427	CMY-16
38428	CMY-17
38429	CMY-18
38430	CMY-19
38413	CMY-2
38431	CMY-20
38432	CMY-21
38433	CMY-22
38434	CMY-23
38435	CMY-24
38436	CMY-25
38437	CMY-26
38438	CMY-27
38439	CMY-28
38440	CMY-29
38441	CMY-30
38442	CMY-31
38443	CMY-32
38444	CMY-33
38445	CMY-34
38446	CMY-35
38447	CMY-36
38448	CMY-37
38449	CMY-38
38450	CMY-39
38415	CMY-4
38451	CMY-40
38452	CMY-41
38454	CMY-43
38455	CMY-44
38456	CMY-45
38457	CMY-46
38458	CMY-47
38459	CMY-48
38460	CMY-49
38416	CMY-5
38461	CMY-50
38462	CMY-51
38464	CMY-53
38465	CMY-54
38466	CMY-55
38467	CMY-56
38468	CMY-57
38472	CMY-58
38469	CMY-59
38417	CMY-6
38473	CMY-60
38474	CMY-61
38475	CMY-62
38476	CMY-63
38477	CMY-64
38478	CMY-65
38479	CMY-66
38480	CMY-67
38481	CMY-68
38482	CMY-69
38418	CMY-7
38483	CMY-70
38484	CMY-71
38485	CMY-72
38486	CMY-73
38487	CMY-74
38488	CMY-75
38489	CMY-76
38490	CMY-77
38491	CMY-78
38492	CMY-79
38419	CMY-8
38493	CMY-80
38494	CMY-81
38495	CMY-82
38496	CMY-83
38497	CMY-84
38498	CMY-85
38499	CMY-86
38500	CMY-87
38420	CMY-9
38503	CMY-90
38506	CMY-93
38507	CMY-94
38508	CMY-95
38511	CMY-98
38470	CMY-99
38264	CTX-M-1
38273	CTX-M-10
38359	CTX-M-100
38360	CTX-M-101
38361	CTX-M-102
38362	CTX-M-103
38363	CTX-M-104
38365	CTX-M-105
38366	CTX-M-106
38367	CTX-M-107
38368	CTX-M-108
38369	CTX-M-109
38274	CTX-M-11
38370	CTX-M-110
38371	CTX-M-111
38372	CTX-M-112
38373	CTX-M-113
38374	CTX-M-114
38375	CTX-M-115
38376	CTX-M-116
38377	CTX-M-117
38275	CTX-M-12
38380	CTX-M-121
38381	CTX-M-122
38382	CTX-M-123
38383	CTX-M-124
38384	CTX-M-125
38385	CTX-M-126
38388	CTX-M-129
38276	CTX-M-13
38389	CTX-M-130
38390	CTX-M-131
38391	CTX-M-132
38392	CTX-M-134
38395	CTX-M-136
38394	CTX-M-137
38397	CTX-M-139
38277	CTX-M-14
38399	CTX-M-141
38400	CTX-M-142
38402	CTX-M-144
38405	CTX-M-147
38406	CTX-M-148
38278	CTX-M-15
38408	CTX-M-151
38409	CTX-M-152
39740	CTX-M-155
39741	CTX-M-156
39742	CTX-M-157
39743	CTX-M-158
39744	CTX-M-159
38279	CTX-M-16
39745	CTX-M-160
38280	CTX-M-17
38281	CTX-M-19
38265	CTX-M-2
38282	CTX-M-20
38283	CTX-M-21
38284	CTX-M-22
38285	CTX-M-23
38286	CTX-M-24
38287	CTX-M-25
38288	CTX-M-26
38289	CTX-M-27
38290	CTX-M-28
38291	CTX-M-29
38266	CTX-M-3
38292	CTX-M-30
38293	CTX-M-31
38294	CTX-M-32
38295	CTX-M-33
38296	CTX-M-34
38297	CTX-M-35
38298	CTX-M-36
38299	CTX-M-37
38300	CTX-M-38
38301	CTX-M-39
38267	CTX-M-4
38302	CTX-M-40
38303	CTX-M-41
38304	CTX-M-42
38305	CTX-M-43
38306	CTX-M-44
38307	CTX-M-45
38308	CTX-M-46
38309	CTX-M-47
38310	CTX-M-48
38311	CTX-M-49
38268	CTX-M-5
38312	CTX-M-50
38313	CTX-M-51
38314	CTX-M-52
38315	CTX-M-53
38316	CTX-M-54
38317	CTX-M-55
38318	CTX-M-56
38319	CTX-M-58
38320	CTX-M-59
38269	CTX-M-6
38321	CTX-M-60
38322	CTX-M-61
38323	CTX-M-62
38324	CTX-M-63
38325	CTX-M-64
38326	CTX-M-65
38327	CTX-M-66
38328	CTX-M-67
38329	CTX-M-68
38330	CTX-M-69
38270	CTX-M-7
38332	CTX-M-71
38333	CTX-M-72
38335	CTX-M-74
38336	CTX-M-75
38337	CTX-M-76
38338	CTX-M-77
38339	CTX-M-78
38340	CTX-M-79
38271	CTX-M-8
38341	CTX-M-80
38342	CTX-M-81
38343	CTX-M-82
38344	CTX-M-83
38345	CTX-M-84
38895	CTX-M-85
38346	CTX-M-86
38347	CTX-M-87
38348	CTX-M-88
38349	CTX-M-89
38272	CTX-M-9
38350	CTX-M-90
38351	CTX-M-91
38352	CTX-M-92
38353	CTX-M-93
38354	CTX-M-94
38355	CTX-M-95
38356	CTX-M-96
38357	CTX-M-98
38358	CTX-M-99
39433	CblA-1
36717	CcrA beta-lactamase
39435	CfxA
39436	CfxA2
39437	CfxA3
39439	CfxA4
39649	CfxA5
39650	CfxA6
42895	DES-1
38532	DHA-1
38541	DHA-10
38543	DHA-12
38544	DHA-13
38545	DHA-14
38546	DHA-15
38547	DHA-16
38548	DHA-17
38549	DHA-18
38550	DHA-19
38533	DHA-2
38551	DHA-20
38552	DHA-21
38553	DHA-22
38534	DHA-3
38538	DHA-5
38535	DHA-6
38536	DHA-7
38540	DHA-9
37228	DIM-1 beta-lactamase
37222	EBR-1 beta-lactamase
41678	EBR-2
42898	ERP-1
40172	EXO beta-lactamase
41454	Escherichia coli ampC
42575	Escherichia coli ampC1 beta-lactamase
42576	Escherichia coli ampH
42901	FAR-1
42904	FIM-1
42906	FONA-1
42907	FONA-2
42908	FONA-3
42909	FONA-4
42910	FONA-5
42911	FONA-6
38555	FOX-1
38562	FOX-10
38556	FOX-2
38557	FOX-3
38558	FOX-4
38559	FOX-5
38560	FOX-7
38561	FOX-8
38563	FOX-9
42913	FPH-1
42916	FRI-1
42917	FRI-2
42918	FRI-3
42920	FTU-1
38730	GES-1
38739	GES-10
38740	GES-11
38741	GES-12
38742	GES-13
38743	GES-14
38744	GES-15
38745	GES-16
38746	GES-17
38747	GES-18
38748	GES-19
38731	GES-2
38749	GES-20
38750	GES-21
38751	GES-22
38752	GES-23
38753	GES-24
39758	GES-26
38732	GES-3
38733	GES-4
38734	GES-5
38735	GES-6
38736	GES-7
38737	GES-8
38738	GES-9
37225	GIM-1
39771	GIM-2
42922	GOB-10
42923	GOB-11
42924	GOB-12
42925	GOB-13
42926	GOB-14
42927	GOB-15
42928	GOB-16
41377	GOB-18
42929	GOB-2
42930	GOB-3
42931	GOB-4
42932	GOB-5
42933	GOB-6
42934	GOB-7
42935	GOB-8
42936	GOB-9
41642	HERA-1
42937	HERA-2
42938	HERA-3
42949	HERA-4
42950	HERA-5
42951	HERA-6
42952	HERA-8
38258	IMI-1
38259	IMI-2
38260	IMI-3
38261	IMI-4
39754	IMI-7
39719	IMI-8
38592	IMP-1
38601	IMP-10
38602	IMP-11
38603	IMP-12
38604	IMP-13
38605	IMP-14
38606	IMP-15
38607	IMP-16
38609	IMP-18
38610	IMP-19
38593	IMP-2
38611	IMP-20
38612	IMP-21
38613	IMP-22
38615	IMP-24
38616	IMP-25
38617	IMP-26
38618	IMP-27
38619	IMP-28
38620	IMP-29
38594	IMP-3
38621	IMP-30
38622	IMP-31
38623	IMP-32
38624	IMP-33
38625	IMP-34
38626	IMP-35
38628	IMP-37
38629	IMP-38
38595	IMP-4
38631	IMP-40
38632	IMP-41
38633	IMP-42
38634	IMP-43
38635	IMP-44
38636	IMP-45
38639	IMP-48
40267	IMP-49
38596	IMP-5
40269	IMP-51
42953	IMP-52
42028	IMP-55
42029	IMP-56
38597	IMP-6
38598	IMP-7
38599	IMP-8
38600	IMP-9
38656	IND-1
38666	IND-10
38667	IND-11
38668	IND-12
38669	IND-14
38670	IND-15
38657	IND-2
38658	IND-2a
38659	IND-3
38660	IND-4
38661	IND-5
38662	IND-6
38663	IND-7
38664	IND-8
38665	IND-9
37220	JOHN-1 beta-lactamase
37227	KHM-1 beta-lactamase
38712	KPC-1
38720	KPC-10
38721	KPC-11
38722	KPC-12
38723	KPC-13
38724	KPC-14
38725	KPC-15
38726	KPC-16
38727	KPC-17
38729	KPC-19
39757	KPC-22
42038	KPC-24
38713	KPC-3
38714	KPC-4
38715	KPC-5
38716	KPC-6
38717	KPC-7
38718	KPC-8
38719	KPC-9
40737	Klebsiella pneumoniae OmpK35
40739	Klebsiella pneumoniae OmpK36
42955	LAP-1
42956	LAP-2
38257	LAT-1
39431	LCR-1
38854	LEN-1
38860	LEN-10
38861	LEN-11
38862	LEN-12
38863	LEN-13
38877	LEN-14
38878	LEN-15
38864	LEN-16
38873	LEN-17
38865	LEN-18
38866	LEN-19
38855	LEN-2
38867	LEN-20
38868	LEN-21
38869	LEN-22
38870	LEN-23
38871	LEN-24
38879	LEN-25
38874	LEN-26
38875	LEN-3
42957	LEN-35
42958	LEN-36
42959	LEN-37
38872	LEN-4
38856	LEN-5
38876	LEN-6
38857	LEN-7
38858	LEN-8
38859	LEN-9
38882	LRA-1
38889	LRA-10
38911	LRA-12
38884	LRA-13
38912	LRA-17
38892	LRA-18
38913	LRA-19
38885	LRA-2
38910	LRA-3
38883	LRA-5
38886	LRA-7
38887	LRA-8
38888	LRA-9
41457	Laribacter hongkongensis ampC beta-lactamase
38566	MIR-1
38575	MIR-10
38576	MIR-11
38577	MIR-12
38578	MIR-13
38579	MIR-14
38580	MIR-15
38581	MIR-16
39750	MIR-17
38568	MIR-2
38569	MIR-3
38567	MIR-4
38570	MIR-5
38571	MIR-6
38574	MIR-9
38582	MOX-1
38583	MOX-2
38586	MOX-3
38584	MOX-4
38588	MOX-5
38585	MOX-6
38589	MOX-7
38590	MOX-8
38591	MOX-9
37223	MUS-1 beta-lactamase
40535	MUS-2 beta-lactamase
36728	NDM-1
38760	NDM-10
38761	NDM-11
38762	NDM-12
39759	NDM-13
39760	NDM-14
41201	NDM-17
38754	NDM-3
38755	NDM-4
36606	NDM-5
38756	NDM-6
38757	NDM-7
38758	NDM-8
38759	NDM-9
41403	NPS-1
40199	NmcA beta-lactamase
40275	NmcR
38914	OCH-1
38915	OCH-2
38916	OCH-3
38917	OCH-4
38918	OCH-5
38919	OCH-6
38920	OCH-7
38921	OCH-8
38818	OKP-A-1
38827	OKP-A-10
38828	OKP-A-11
38829	OKP-A-12
38830	OKP-A-13
38831	OKP-A-14
38832	OKP-A-15
38833	OKP-A-16
38819	OKP-A-2
38820	OKP-A-3
38821	OKP-A-4
38822	OKP-A-5
38823	OKP-A-6
38824	OKP-A-7
38825	OKP-A-8
38826	OKP-A-9
38834	OKP-B-1
38843	OKP-B-10
38844	OKP-B-11
38845	OKP-B-12
38846	OKP-B-13
38850	OKP-B-17
38851	OKP-B-18
38852	OKP-B-19
38835	OKP-B-2
38853	OKP-B-20
38836	OKP-B-3
38837	OKP-B-4
38838	OKP-B-5
38839	OKP-B-6
38840	OKP-B-7
38841	OKP-B-8
38842	OKP-B-9
37796	OXA-1
37805	OXA-10
37838	OXA-100
37839	OXA-101
38107	OXA-103
38036	OXA-104
38037	OXA-106
38038	OXA-107
38039	OXA-108
38040	OXA-109
37806	OXA-11
38041	OXA-110
38042	OXA-111
38043	OXA-112
38044	OXA-113
38009	OXA-114a
37840	OXA-115
37841	OXA-116
37842	OXA-117
38168	OXA-118
38175	OXA-119
37807	OXA-12
38072	OXA-120
37843	OXA-121
37844	OXA-122
37845	OXA-123
37846	OXA-124
37847	OXA-125
37848	OXA-126
37849	OXA-127
38048	OXA-128
38211	OXA-129
37808	OXA-13
38051	OXA-130
38052	OXA-131
38053	OXA-132
38102	OXA-133
38095	OXA-134
38165	OXA-136
38167	OXA-137
38055	OXA-138
37851	OXA-139
37809	OXA-14
37852	OXA-140
38202	OXA-141
38203	OXA-142
38054	OXA-143
38880	OXA-144
38204	OXA-145
38179	OXA-146
38201	OXA-147
37853	OXA-148
37854	OXA-149
37810	OXA-15
37855	OXA-150
37856	OXA-151
37857	OXA-152
37858	OXA-153
37859	OXA-154
37860	OXA-155
37861	OXA-156
37862	OXA-157
37863	OXA-158
37811	OXA-16
38063	OXA-160
38199	OXA-161
38176	OXA-162
38183	OXA-163
38062	OXA-164
37865	OXA-165
37866	OXA-166
37867	OXA-167
37868	OXA-168
37869	OXA-169
37812	OXA-17
37870	OXA-170
37871	OXA-171
38056	OXA-172
38057	OXA-173
38058	OXA-174
38059	OXA-175
38060	OXA-176
38061	OXA-177
37872	OXA-178
37873	OXA-179
37813	OXA-18
37874	OXA-180
38184	OXA-181
38109	OXA-182
37875	OXA-183
37876	OXA-184
37877	OXA-185
37814	OXA-19
38166	OXA-192
37879	OXA-194
37880	OXA-195
37881	OXA-196
37882	OXA-197
38205	OXA-198
38214	OXA-199
37797	OXA-2
37815	OXA-20
38065	OXA-200
38066	OXA-201
38067	OXA-202
38064	OXA-203
38188	OXA-204
37883	OXA-205
37884	OXA-206
37885	OXA-207
37886	OXA-208
38209	OXA-209
37816	OXA-21
37887	OXA-210
38110	OXA-211
38111	OXA-212
38112	OXA-213
38113	OXA-214
38114	OXA-215
37888	OXA-216
37889	OXA-217
38068	OXA-219
37817	OXA-22
38069	OXA-223
38206	OXA-224
37893	OXA-225
38200	OXA-226
38091	OXA-228
38092	OXA-229
37818	OXA-23
38093	OXA-230
38070	OXA-231
38178	OXA-232
37895	OXA-233
37896	OXA-234
38076	OXA-235
38077	OXA-236
38078	OXA-237
37898	OXA-239
37819	OXA-24
37899	OXA-240
38079	OXA-241
38080	OXA-242
38010	OXA-243
38186	OXA-244
38187	OXA-245
38207	OXA-246
38191	OXA-247
38073	OXA-248
38074	OXA-249
37820	OXA-25
38075	OXA-250
37900	OXA-251
37901	OXA-252
38089	OXA-253
38082	OXA-254
38090	OXA-255
37902	OXA-256
38094	OXA-257
37903	OXA-258
38115	OXA-259
37821	OXA-26
38116	OXA-260
38117	OXA-261
38118	OXA-262
38119	OXA-263
38120	OXA-264
38121	OXA-265
38122	OXA-266
38123	OXA-267
38124	OXA-268
38125	OXA-269
37822	OXA-27
38126	OXA-270
38127	OXA-271
38128	OXA-272
38129	OXA-273
38130	OXA-274
38131	OXA-275
38132	OXA-276
38133	OXA-277
38081	OXA-278
38134	OXA-279
37823	OXA-28
38135	OXA-280
38136	OXA-281
38137	OXA-282
38138	OXA-283
38139	OXA-284
38140	OXA-285
38141	OXA-286
38142	OXA-287
38143	OXA-288
37824	OXA-29
38146	OXA-291
38147	OXA-292
38148	OXA-293
38149	OXA-294
38150	OXA-295
38151	OXA-296
38152	OXA-297
38153	OXA-298
38154	OXA-299
37798	OXA-3
38155	OXA-300
38156	OXA-301
38157	OXA-302
38158	OXA-303
38159	OXA-304
38160	OXA-305
38161	OXA-306
38163	OXA-308
37904	OXA-309
37825	OXA-31
38083	OXA-312
38084	OXA-313
38085	OXA-314
38086	OXA-315
38087	OXA-316
38088	OXA-317
37826	OXA-32
38193	OXA-320
37910	OXA-322
37911	OXA-323
37912	OXA-324
37913	OXA-325
37914	OXA-326
37915	OXA-327
37916	OXA-328
37917	OXA-329
37827	OXA-33
37918	OXA-330
37919	OXA-331
37920	OXA-332
37921	OXA-333
37922	OXA-334
37923	OXA-335
37924	OXA-336
37925	OXA-337
37926	OXA-338
37927	OXA-339
37828	OXA-34
37928	OXA-340
37929	OXA-341
37930	OXA-342
37931	OXA-343
37932	OXA-344
37933	OXA-345
37934	OXA-346
38177	OXA-347
37935	OXA-348
37936	OXA-349
37829	OXA-35
37937	OXA-350
37938	OXA-351
37939	OXA-352
37940	OXA-353
37941	OXA-354
37942	OXA-355
37943	OXA-356
37944	OXA-357
37945	OXA-358
37946	OXA-359
37830	OXA-36
37947	OXA-360
37948	OXA-361
37949	OXA-362
37950	OXA-363
37951	OXA-364
37952	OXA-365
37953	OXA-366
37955	OXA-368
37831	OXA-37
38174	OXA-370
37957	OXA-371
37958	OXA-372
37959	OXA-373
37960	OXA-374
37961	OXA-375
37962	OXA-376
37963	OXA-377
37964	OXA-378
37965	OXA-379
37966	OXA-380
37967	OXA-381
37968	OXA-382
37969	OXA-383
37970	OXA-384
37971	OXA-385
37972	OXA-386
37973	OXA-387
37974	OXA-388
37975	OXA-389
37976	OXA-390
37977	OXA-391
37978	OXA-392
37983	OXA-397
37984	OXA-398
37799	OXA-4
37986	OXA-400
37987	OXA-401
37988	OXA-402
37989	OXA-403
37995	OXA-404
37996	OXA-405
37997	OXA-406
37998	OXA-407
37999	OXA-408
38000	OXA-409
38002	OXA-411
38003	OXA-412
38004	OXA-413
38005	OXA-414
38006	OXA-415
38007	OXA-416
38008	OXA-417
38896	OXA-418
38169	OXA-42
39693	OXA-420
39694	OXA-421
39737	OXA-422
39738	OXA-423
39724	OXA-424
39725	OXA-425
39726	OXA-426
39692	OXA-427
39697	OXA-429
38170	OXA-43
39698	OXA-430
39701	OXA-431
39702	OXA-432
39703	OXA-433
39739	OXA-435
39705	OXA-436
40203	OXA-437
40204	OXA-438
40205	OXA-439
40206	OXA-440
40207	OXA-441
40208	OXA-442
40209	OXA-443
40210	OXA-444
40212	OXA-446
40213	OXA-447
40214	OXA-448
40215	OXA-449
38194	OXA-45
40216	OXA-450
40217	OXA-451
40218	OXA-452
40219	OXA-453
40220	OXA-454
40221	OXA-455
40223	OXA-457
40224	OXA-458
40225	OXA-459
38197	OXA-46
40226	OXA-460
40227	OXA-461
40230	OXA-464
40231	OXA-465
40232	OXA-466
38181	OXA-47
40236	OXA-470
40237	OXA-471
40238	OXA-472
40239	OXA-473
40241	OXA-474
40242	OXA-475
40243	OXA-476
40244	OXA-477
40245	OXA-478
40246	OXA-479
38182	OXA-48
40247	OXA-480
40249	OXA-482
40250	OXA-483
40251	OXA-484
40252	OXA-485
40253	OXA-486
40255	OXA-488
38071	OXA-49
37800	OXA-5
38196	OXA-50
38012	OXA-51
38210	OXA-53
41535	OXA-535
38212	OXA-54
38213	OXA-55
38195	OXA-56
38171	OXA-57
38011	OXA-58
38172	OXA-59
38208	OXA-60
38173	OXA-61
38192	OXA-62
38164	OXA-63
38013	OXA-64
38014	OXA-65
38015	OXA-66
41930	OXA-663
41740	OXA-664
41738	OXA-665
37837	OXA-67
38016	OXA-68
38017	OXA-69
37802	OXA-7
38018	OXA-70
38019	OXA-71
38105	OXA-72
38185	OXA-73
38198	OXA-74
38020	OXA-75
38021	OXA-76
38022	OXA-77
38045	OXA-78
38033	OXA-79
38034	OXA-80
38035	OXA-82
38023	OXA-83
38024	OXA-84
38180	OXA-85
38103	OXA-86
38104	OXA-87
38026	OXA-88
38025	OXA-89
37804	OXA-9
38050	OXA-90
38027	OXA-91
38032	OXA-92
38028	OXA-93
38029	OXA-94
38030	OXA-95
38031	OXA-96
38047	OXA-97
38046	OXA-98
38049	OXA-99
38789	OXY-1-1
38790	OXY-1-2
38791	OXY-1-3
38792	OXY-1-4
38794	OXY-1-6
38796	OXY-2-1
38805	OXY-2-10
38797	OXY-2-2
38798	OXY-2-3
38799	OXY-2-4
38800	OXY-2-5
38801	OXY-2-6
38802	OXY-2-7
38803	OXY-2-8
38804	OXY-2-9
38809	OXY-3-1
38810	OXY-4-1
38811	OXY-5-1
38812	OXY-5-2
38813	OXY-6-1
38814	OXY-6-2
38815	OXY-6-3
38816	OXY-6-4
36963	PC1 beta-lactamase (blaZ)
38897	PDC-1
38909	PDC-10
38898	PDC-2
38900	PDC-3
38901	PDC-4
38902	PDC-5
38905	PDC-6
38906	PDC-7
41504	PDC-73
41505	PDC-74
41506	PDC-75
41507	PDC-76
41508	PDC-77
41509	PDC-78
41510	PDC-79
38907	PDC-8
41511	PDC-80
41512	PDC-81
41513	PDC-82
41514	PDC-83
41515	PDC-84
41516	PDC-85
41517	PDC-86
41518	PDC-87
41519	PDC-88
41520	PDC-89
38908	PDC-9
41521	PDC-90
41522	PDC-91
41523	PDC-92
41524	PDC-93
38763	PER-1
38764	PER-2
38765	PER-3
38766	PER-4
38767	PER-5
38768	PER-6
38769	PER-7
42480	PNGM-1
40170	RCP-1
39429	ROB-1
41637	RSA-1
41638	RSA-2
40596	Rm3 beta-lactamase
37439	SHV-1
37738	SHV-100
37530	SHV-101
37531	SHV-102
37532	SHV-103
37533	SHV-104
37534	SHV-105
37535	SHV-106
37536	SHV-107
37537	SHV-108
37538	SHV-109
37450	SHV-11
37539	SHV-110
37540	SHV-111
37541	SHV-112
37740	SHV-119
37451	SHV-12
37547	SHV-120
37548	SHV-121
37549	SHV-122
37550	SHV-123
37551	SHV-124
37552	SHV-125
37553	SHV-126
37554	SHV-127
37555	SHV-128
37556	SHV-129
37452	SHV-13
37557	SHV-133
37558	SHV-134
37559	SHV-135
37561	SHV-137
37453	SHV-14
37562	SHV-140
37563	SHV-141
37564	SHV-142
37744	SHV-143
37745	SHV-144
37565	SHV-145
37566	SHV-147
37567	SHV-148
37568	SHV-149
37454	SHV-15
37569	SHV-150
37570	SHV-151
37571	SHV-152
37572	SHV-153
37573	SHV-154
37574	SHV-155
37575	SHV-156
37576	SHV-157
37577	SHV-158
37578	SHV-159
37455	SHV-16
37579	SHV-160
37580	SHV-161
37581	SHV-162
37582	SHV-163
37747	SHV-164
37583	SHV-165
37584	SHV-167
37752	SHV-168
37756	SHV-172
37757	SHV-173
37761	SHV-178
37762	SHV-179
37456	SHV-18
37750	SHV-180
37764	SHV-182
37751	SHV-183
39729	SHV-185
39730	SHV-186
39731	SHV-187
39732	SHV-188
39733	SHV-189
37457	SHV-19
37440	SHV-2
37458	SHV-20
37459	SHV-21
37460	SHV-22
37461	SHV-23
37462	SHV-24
37463	SHV-25
37464	SHV-26
37465	SHV-27
37466	SHV-28
37467	SHV-29
37441	SHV-2A
37442	SHV-3
37468	SHV-30
37469	SHV-31
37470	SHV-32
37471	SHV-33
37472	SHV-34
37473	SHV-35
37474	SHV-36
37475	SHV-37
37476	SHV-38
37477	SHV-39
37443	SHV-4
37478	SHV-40
37479	SHV-41
37480	SHV-42
37481	SHV-43
37482	SHV-44
37483	SHV-45
37484	SHV-46
37485	SHV-48
37486	SHV-49
37444	SHV-5
37487	SHV-50
37488	SHV-51
37489	SHV-52
37490	SHV-53
37491	SHV-55
37492	SHV-56
37493	SHV-57
37494	SHV-59
37445	SHV-6
37495	SHV-60
37496	SHV-61
37497	SHV-62
37498	SHV-63
37499	SHV-64
37500	SHV-65
37501	SHV-66
37502	SHV-67
37503	SHV-69
37446	SHV-7
37504	SHV-70
37505	SHV-71
37506	SHV-72
37507	SHV-73
37508	SHV-74
37509	SHV-75
37510	SHV-76
37511	SHV-77
37512	SHV-78
37513	SHV-79
37447	SHV-8
37514	SHV-80
37515	SHV-81
37516	SHV-82
37517	SHV-83
37518	SHV-84
37519	SHV-85
37520	SHV-86
37521	SHV-89
37448	SHV-9
37524	SHV-92
37525	SHV-93
37526	SHV-94
37527	SHV-95
37528	SHV-96
37529	SHV-97
37736	SHV-98
37737	SHV-99
37226	SIM-1 beta-lactamase
38779	SME-1
38780	SME-2
38781	SME-3
38782	SME-4
38783	SME-5
40478	SPM-1
38894	SRT-2
40167	Sed1 beta-lactamase
41254	Serratia marcescens Omp1
37253	TEM-1
37262	TEM-10
37344	TEM-101
37345	TEM-102
37347	TEM-104
37348	TEM-105
37349	TEM-106
37350	TEM-107
37351	TEM-108
37352	TEM-109
37263	TEM-11
37353	TEM-110
37354	TEM-111
37355	TEM-112
37356	TEM-113
37357	TEM-114
37358	TEM-115
37359	TEM-116
37360	TEM-117
37361	TEM-118
37264	TEM-12
37362	TEM-120
37363	TEM-121
37364	TEM-122
37365	TEM-123
37366	TEM-124
37367	TEM-125
37368	TEM-126
37369	TEM-127
37370	TEM-128
37373	TEM-129
37374	TEM-130
37375	TEM-131
37376	TEM-132
37377	TEM-133
37378	TEM-134
37379	TEM-135
37380	TEM-136
37381	TEM-137
37382	TEM-138
37383	TEM-139
37384	TEM-141
37385	TEM-142
37386	TEM-143
37387	TEM-144
37392	TEM-145
37393	TEM-146
37394	TEM-147
37395	TEM-148
37396	TEM-149
37266	TEM-15
37397	TEM-150
37398	TEM-151
37399	TEM-152
37769	TEM-153
37400	TEM-154
37401	TEM-155
37402	TEM-156
37403	TEM-157
37404	TEM-158
37405	TEM-159
37267	TEM-16
37406	TEM-160
37408	TEM-162
37409	TEM-163
37410	TEM-164
37412	TEM-166
37413	TEM-167
37414	TEM-168
37415	TEM-169
37268	TEM-17
37417	TEM-171
37421	TEM-176
37422	TEM-177
37423	TEM-178
37773	TEM-182
37425	TEM-183
37775	TEM-184
37774	TEM-185
37426	TEM-186
37427	TEM-187
37428	TEM-188
37429	TEM-189
37270	TEM-19
37430	TEM-190
37431	TEM-191
37432	TEM-192
37433	TEM-193
37434	TEM-194
37435	TEM-195
37776	TEM-196
37436	TEM-197
37437	TEM-198
37438	TEM-199
37254	TEM-2
37271	TEM-20
37778	TEM-201
37782	TEM-205
37783	TEM-206
37784	TEM-207
37785	TEM-208
37786	TEM-209
37272	TEM-21
37788	TEM-211
37790	TEM-213
37791	TEM-214
37792	TEM-215
37793	TEM-216
37794	TEM-217
39734	TEM-219
37273	TEM-22
39735	TEM-220
37274	TEM-24
37276	TEM-26
37278	TEM-28
37279	TEM-29
37255	TEM-3
37280	TEM-30
37283	TEM-33
37284	TEM-34
37256	TEM-4
37290	TEM-40
37291	TEM-42
37292	TEM-43
37294	TEM-45
37296	TEM-47
37297	TEM-48
37298	TEM-49
37301	TEM-52
37302	TEM-53
37303	TEM-54
37304	TEM-55
37306	TEM-57
37308	TEM-59
37258	TEM-6
37309	TEM-60
37311	TEM-63
37314	TEM-67
37315	TEM-68
37259	TEM-7
37316	TEM-70
37317	TEM-71
37318	TEM-72
37319	TEM-73
37321	TEM-75
37322	TEM-76
37324	TEM-78
37326	TEM-79
37260	TEM-8
37327	TEM-80
37328	TEM-81
37329	TEM-82
37330	TEM-83
37331	TEM-84
37332	TEM-85
37333	TEM-86
37334	TEM-87
37335	TEM-88
37336	TEM-89
37337	TEM-90
37338	TEM-91
37339	TEM-92
37340	TEM-93
37341	TEM-94
37342	TEM-95
37343	TEM-96
39786	TLA-1
39787	TLA-2
39788	TLA-3
41217	TMB-1
41218	TMB-2
41645	TRU-1
37224	TUS-1 beta-lactamase
38770	VEB-1
40366	VEB-1b
38771	VEB-2
38772	VEB-3
38773	VEB-4
38775	VEB-5
38774	VEB-6
38776	VEB-7
38777	VEB-8
38778	VEB-9
38671	VIM-1
38680	VIM-10
38681	VIM-11
38682	VIM-12
38683	VIM-13
38684	VIM-14
38685	VIM-15
38686	VIM-16
38687	VIM-17
38688	VIM-18
38689	VIM-19
38672	VIM-2
38690	VIM-20
38693	VIM-23
38694	VIM-24
38695	VIM-25
38696	VIM-26
38697	VIM-27
38698	VIM-28
38699	VIM-29
38673	VIM-3
38700	VIM-30
38701	VIM-31
38702	VIM-32
38703	VIM-33
38704	VIM-34
38705	VIM-35
38706	VIM-36
38707	VIM-37
38708	VIM-38
38709	VIM-39
38674	VIM-4
39755	VIM-42
39756	VIM-43
38675	VIM-5
38676	VIM-6
38677	VIM-7
38678	VIM-8
38679	VIM-9
41453	Vibrio cholerae varG
42579	ampS
40169	blaF
40165	cepA beta-lactamase
37586	determinant of bleomycin resistance
40174	r39 beta-lactamase
40163	y56 beta-lactamase
